# Supplementary material for: 3′,6′-Bis(ethyl­amino)-2′,7′-dimethyl-2-{2-(E)-[(thio­phen-2-yl)methyl­idene­amino]­eth­yl}spiro­[isoindoline-1,9′-xanthen]-3-one methanol monosolvate
Source: Acta Crystallogr Sect E Struct Rep Online. 2012 Apr 28;68(Pt 5):o1556. doi: 10.1107/S1600536812018181 (PMC3344655; doi:10.1107/S1600536812018181)
Supplement: Supplementary file 1 [file e-68-o1556-sup1.cif]

##############################################################################
#                                                                            #
# This CIF contains the data in a paper accepted for publication in          #
# Acta Crystallographica Section E. It conforms to the requirements of       #
# Notes for Authors for Acta Crystallographica Section E, and has been       #
# peer reviewed under the auspices of the IUCr Commission on Journals.       #
#                                                                            #
# Full details of the Crystallographic Information File format               #
# are given in the paper "The Crystallographic Information File (CIF):       #
# a New Standard Archive File for Crystallography" by S. R. Hall, F. H.      #
# Allen and I. D. Brown [Acta Cryst. (1991), A47, 655-685].                  #
#                                                                            #
# The current version of the core CIF dictionary is obtainable from          #
# ftp://ftp.iucr.org/pub/cif_core.dic.                                       #
#                                                                            #
# Software is freely available for graphical display of the structure(s)     #
# in this CIF. For information consult the CIF software page                 #
# http://www.iucr.org/resources/cif/software.                                #
#                                                                            #
# This file may be used for bona fide research purposes within the           #
# scientific community so long as proper attribution is given to the journal # 
# article from which it was obtained.                                        #
#                                                                            #
##############################################################################
data_I
_audit_creation_method     SHELXL-97
_chemical_name_systematic
;
3',6'-Bis(ethylamino)-2',7'-dimethyl-2-{2-(<i>E</i>)-[(thiophen-2-
yl)methylideneamino]ethyl}spiro[isoindoline-1,9'-xanthen]-3-one
methanol monosolvate
;
_chemical_name_common     ?
_chemical_formula_moiety     'C33 H34 N4 O2 S, C1 H4 O'
_chemical_formula_sum     'C34 H38 N4 O3 S'
_chemical_formula_iupac     'C33 H34 N4 O2 S, C1 H4 O'
_chemical_formula_weight     582.74
_chemical_melting_point     ?
_symmetry_cell_setting     monoclinic
_symmetry_space_group_name_H-M     'P 21/c'
loop_
    _symmetry_equiv_pos_as_xyz
    'x, y, z'
    '-x, y+1/2, -z+1/2'
    '-x, -y, -z'
    'x, -y-1/2, z-1/2'
_cell_length_a     9.287(2)
_cell_length_b     9.493(2)
_cell_length_c     35.754(8)
_cell_angle_alpha     90.00
_cell_angle_beta     95.683(4)
_cell_angle_gamma     90.00
_cell_volume     3136.8(12)
_cell_formula_units_Z     4
_cell_measurement_reflns_used     3316
_cell_measurement_theta_min     ?
_cell_measurement_theta_max     ?
_cell_measurement_temperature     296(2)
_exptl_crystal_description     block
_exptl_crystal_colour     colorless
_exptl_crystal_size_max     0.25
_exptl_crystal_size_mid     0.23
_exptl_crystal_size_min     0.18
_exptl_crystal_density_diffrn     1.234
_exptl_crystal_density_meas     ?
_exptl_crystal_density_method     'not measured'
_exptl_crystal_F_000     1240
_exptl_absorpt_coefficient_mu     0.143
_exptl_absorpt_correction_type     multi-scan
_exptl_absorpt_process_details     '(SADABS; Bruker, 2005)'
_exptl_absorpt_correction_T_min     0.9653
_exptl_absorpt_correction_T_max     0.9752
_exptl_special_details     ?
_diffrn_ambient_temperature     296(2)
_diffrn_radiation_type     MoK\a
_diffrn_radiation_wavelength     0.71073
_diffrn_radiation_source     'fine-focus sealed tube'
_diffrn_radiation_monochromator     graphite
_diffrn_measurement_device_type     'Bruker SMART CCD area-detector'
_diffrn_measurement_method     'phi and omega scans'
_diffrn_detector_area_resol_mean     ?
_diffrn_reflns_number     15561
_diffrn_reflns_av_R_equivalents     0.0350
_diffrn_reflns_av_sigmaI/netI     0.0383
_diffrn_reflns_theta_min     2.20
_diffrn_reflns_theta_max     25.20
_diffrn_reflns_theta_full     25.20
_diffrn_measured_fraction_theta_max     0.995
_diffrn_measured_fraction_theta_full     0.995
_diffrn_reflns_limit_h_min     -11
_diffrn_reflns_limit_h_max     11
_diffrn_reflns_limit_k_min     -11
_diffrn_reflns_limit_k_max     11
_diffrn_reflns_limit_l_min     -42
_diffrn_reflns_limit_l_max     24
_refine_special_details
;
Refinement of <i>F</i>^2^ against ALL reflections. The weighted <i>R</i>-factor
<i>wR</i> and goodness of fit <i>S</i> are based on <i>F</i>^2^, conventional
<i>R</i>-factors <i>R</i> are based on <i>F</i>, with <i>F</i> set to zero for
negative <i>F</i>^2^. The threshold expression of <i>F</i>^2^ >
\s(<i>F</i>^2^) is used only for calculating <i>R</i>-factors(gt) <i>etc</i>.
and is not relevant to the choice of reflections for refinement.
<i>R</i>-factors based on <i>F</i>^2^ are statistically about twice as large
as those based on <i>F</i>, and <i>R</i>- factors based on ALL data will be
even larger.
;
_reflns_number_total     5610
_reflns_number_gt     3564
_reflns_threshold_expression     I>2sigma(I)
_refine_ls_structure_factor_coef     Fsqd
_refine_ls_matrix_type     full
_refine_ls_R_factor_all     0.1117
_refine_ls_R_factor_gt     0.0767
_refine_ls_wR_factor_gt     0.2166
_refine_ls_wR_factor_ref     0.2504
_refine_ls_goodness_of_fit_ref     1.033
_refine_ls_restrained_S_all     1.032
_refine_ls_number_reflns     5610
_refine_ls_number_parameters     385
_refine_ls_number_restraints     35
_refine_ls_hydrogen_treatment     constr
_refine_ls_weighting_scheme     calc
_refine_ls_weighting_details
         'calc w=1/[\s^2^(Fo^2^)+(0.1391P)^2^+1.4198P] where P=(Fo^2^+2Fc^2^)/3'
_atom_sites_solution_hydrogens     geom
_atom_sites_solution_primary     direct
_atom_sites_solution_secondary     difmap
_refine_ls_shift/su_max     0.000
_refine_ls_shift/su_mean     0.000
_refine_diff_density_max     1.095
_refine_diff_density_min     -0.560
_refine_ls_extinction_method     none
_refine_ls_extinction_coef     ?
loop_
    _atom_type_symbol
    _atom_type_description
    _atom_type_scat_dispersion_real
    _atom_type_scat_dispersion_imag
    _atom_type_scat_source
    'C' 'C' 0.0033 0.0016
                         'International Tables Vol C Tables 4.2.6.8 and 6.1.1.4'
    'H' 'H' 0.0000 0.0000
                         'International Tables Vol C Tables 4.2.6.8 and 6.1.1.4'
    'N' 'N' 0.0061 0.0033
                         'International Tables Vol C Tables 4.2.6.8 and 6.1.1.4'
    'O' 'O' 0.0106 0.0060
                         'International Tables Vol C Tables 4.2.6.8 and 6.1.1.4'
    'S' 'S' 0.1246 0.1234
                         'International Tables Vol C Tables 4.2.6.8 and 6.1.1.4'
_computing_data_collection     'SMART (Bruker, 2005)'
_computing_cell_refinement     'SAINT (Bruker, 2005)'
_computing_data_reduction     'SAINT (Bruker, 2005)'
_computing_structure_solution     'SHELXS97 (Sheldrick, 2008)'
_computing_structure_refinement     'SHELXL97 (Sheldrick, 2008)'
_computing_molecular_graphics     'SHELXTL (Sheldrick, 2008)'
_computing_publication_material     'SHELXTL (Sheldrick, 2008)'
loop_
    _atom_site_type_symbol
    _atom_site_label
    _atom_site_fract_x
    _atom_site_fract_y
    _atom_site_fract_z
    _atom_site_U_iso_or_equiv
    _atom_site_adp_type
    _atom_site_calc_flag
    _atom_site_refinement_flags
    _atom_site_occupancy
    _atom_site_symmetry_multiplicity
    _atom_site_disorder_assembly
    _atom_site_disorder_group
    N N3 0.3532(3) 0.0575(4) 0.04285(10) 0.0731(9) Uani d . 1 1 . .
    H H3 0.2884 -0.0001 0.0492 0.088 Uiso calc R 1 1 . .
    C C21 0.3228(4) 0.1405(5) 0.01026(12) 0.0769(12) Uani d . 1 1 . .
    H H21A 0.3916 0.1190 -0.0076 0.092 Uiso calc R 1 1 . .
    H H21B 0.3326 0.2395 0.0168 0.092 Uiso calc R 1 1 . .
    C C22 0.1706(5) 0.1118(6) -0.00738(14) 0.1012(17) Uani d . 1 1 . .
    H H22A 0.1629 0.0151 -0.0152 0.152 Uiso calc R 1 1 . .
    H H22B 0.1495 0.1720 -0.0288 0.152 Uiso calc R 1 1 . .
    H H22C 0.1030 0.1300 0.0107 0.152 Uiso calc R 1 1 . .
    N N2 1.2815(3) 0.4693(3) 0.07386(9) 0.0700(9) Uani d DU 1 1 . .
    H H2 1.3620 0.4874 0.0870 0.084 Uiso calc R 1 1 . .
    C C28 1.2508(6) 0.5386(6) 0.03806(16) 0.0947(15) Uani d DU 1 1 . .
    H H28A 1.3418 0.5698 0.0297 0.114 Uiso calc R 1 1 . .
    H H28B 1.2103 0.4692 0.0201 0.114 Uiso calc R 1 1 . .
    C C29 1.1596(11) 0.6506(11) 0.0368(3) 0.181(3) Uani d DU 1 1 . .
    H H29A 1.0626 0.6183 0.0386 0.272 Uiso calc R 1 1 . .
    H H29B 1.1637 0.6999 0.0134 0.272 Uiso calc R 1 1 . .
    H H29C 1.1881 0.7130 0.0573 0.272 Uiso calc R 1 1 . .
    S S1 0.50637(16) 0.71838(15) 0.19815(4) 0.1033(5) Uani d . 1 1 . .
    O O1 0.8277(3) 0.2390(3) 0.06317(7) 0.0677(8) Uani d . 1 1 . .
    C C16 0.7508(3) 0.0775(3) 0.10973(9) 0.0468(8) Uani d . 1 1 . .
    C C33 0.9946(3) 0.1860(3) 0.11752(8) 0.0448(7) Uani d . 1 1 . .
    C C14 0.9616(3) -0.0529(3) 0.14470(9) 0.0437(7) Uani d . 1 1 . .
    C C25 0.9593(3) 0.2555(3) 0.08435(9) 0.0493(8) Uani d . 1 1 . .
    C C30 1.2295(3) 0.3048(4) 0.12193(9) 0.0508(8) Uani d . 1 1 . .
    N N4 0.8638(3) 0.1385(3) 0.17287(7) 0.0463(6) Uani d . 1 1 . .
    C C20 0.4841(4) 0.0657(4) 0.06497(10) 0.0577(9) Uani d . 1 1 . .
    C C27 1.1875(3) 0.3756(3) 0.08784(9) 0.0516(8) Uani d . 1 1 . .
    C C17 0.6351(4) -0.0026(4) 0.11972(10) 0.0573(9) Uani d . 1 1 . .
    H H17 0.6481 -0.0545 0.1419 0.069 Uiso calc R 1 1 . .
    C C9 0.9808(3) -0.0692(3) 0.18313(9) 0.0477(8) Uani d . 1 1 . .
    O O2 0.9118(3) 0.0733(3) 0.23449(7) 0.0712(7) Uani d . 1 1 . .
    C C23 0.5967(4) 0.1470(4) 0.05452(10) 0.0589(9) Uani d . 1 1 . .
    H H23 0.5848 0.1982 0.0322 0.071 Uiso calc R 1 1 . .
    C C8 0.9173(3) 0.0521(4) 0.20091(9) 0.0511(8) Uani d . 1 1 . .
    C C24 0.7267(3) 0.1532(4) 0.07680(9) 0.0515(8) Uani d . 1 1 . .
    C C26 1.0530(4) 0.3494(4) 0.06969(10) 0.0579(9) Uani d . 1 1 . .
    H H26 1.0243 0.3954 0.0472 0.070 Uiso calc R 1 1 . .
    C C15 0.8912(3) 0.0887(3) 0.13460(8) 0.0436(7) Uani d . 1 1 . .
    C C32 1.1319(3) 0.2136(3) 0.13547(9) 0.0502(8) Uani d . 1 1 . .
    H H32 1.1592 0.1675 0.1580 0.060 Uiso calc R 1 1 . .
    C C12 1.0738(4) -0.2726(4) 0.13768(12) 0.0616(10) Uani d . 1 1 . .
    H H12 1.1052 -0.3431 0.1224 0.074 Uiso calc R 1 1 . .
    C C13 1.0076(3) -0.1542(4) 0.12131(10) 0.0540(8) Uani d . 1 1 . .
    H H13 0.9947 -0.1437 0.0953 0.065 Uiso calc R 1 1 . .
    C C7 0.7759(4) 0.2598(4) 0.17917(11) 0.0559(9) Uani d . 1 1 . .
    H H7A 0.7385 0.2495 0.2034 0.067 Uiso calc R 1 1 . .
    H H7B 0.6938 0.2609 0.1602 0.067 Uiso calc R 1 1 . .
    N N1 0.7468(3) 0.5095(3) 0.18310(9) 0.0635(8) Uani d . 1 1 . .
    C C11 1.0941(4) -0.2885(4) 0.17591(13) 0.0669(10) Uani d . 1 1 . .
    H H11 1.1398 -0.3689 0.1862 0.080 Uiso calc R 1 1 . .
    C C5 0.7711(4) 0.5849(4) 0.21151(12) 0.0659(10) Uani d . 1 1 . .
    H H5 0.8553 0.5697 0.2273 0.079 Uiso calc R 1 1 . .
    C C10 1.0479(4) -0.1873(4) 0.19906(11) 0.0621(10) Uani d . 1 1 . .
    H H10 1.0615 -0.1978 0.2250 0.074 Uiso calc R 1 1 . .
    C C3 0.7036(6) 0.7954(6) 0.25073(17) 0.1065(18) Uani d . 1 1 . .
    H H3A 0.7857 0.7988 0.2679 0.128 Uiso calc R 1 1 . .
    C C4 0.6718(5) 0.6968(4) 0.22100(12) 0.0725(11) Uani d . 1 1 . .
    C C6 0.8522(4) 0.3990(4) 0.17837(12) 0.0641(10) Uani d . 1 1 . .
    H H6A 0.9303 0.4035 0.1985 0.077 Uiso calc R 1 1 . .
    H H6B 0.8930 0.4108 0.1546 0.077 Uiso calc R 1 1 . .
    C C1 0.4698(8) 0.8549(7) 0.2229(2) 0.121(2) Uani d . 1 1 . .
    H H1 0.3823 0.9031 0.2198 0.145 Uiso calc R 1 1 . .
    C C2 0.5783(10) 0.8903(7) 0.2483(2) 0.142(3) Uani d . 1 1 . .
    H H2A 0.5750 0.9697 0.2634 0.170 Uiso calc R 1 1 . .
    O O3 0.5909(4) 0.5509(5) 0.10809(10) 0.1090(12) Uani d . 1 1 . .
    H H3B 0.6220 0.5510 0.1304 0.164 Uiso calc R 1 1 . .
    C C34 0.6938(7) 0.6016(7) 0.08725(18) 0.126(2) Uani d . 1 1 . .
    H H34A 0.6659 0.6935 0.0779 0.188 Uiso calc R 1 1 . .
    H H34B 0.7038 0.5394 0.0665 0.188 Uiso calc R 1 1 . .
    H H34C 0.7844 0.6078 0.1026 0.188 Uiso calc R 1 1 . .
    C C18 0.5032(4) -0.0097(4) 0.09893(11) 0.0629(10) Uani d . 1 1 . .
    C C19 0.3811(5) -0.0949(6) 0.11157(15) 0.0973(16) Uani d . 1 1 . .
    H H19A 0.4152 -0.1482 0.1335 0.146 Uiso calc R 1 1 . .
    H H19B 0.3453 -0.1581 0.0918 0.146 Uiso calc R 1 1 . .
    H H19C 0.3048 -0.0331 0.1175 0.146 Uiso calc R 1 1 . .
    C C31 1.3756(4) 0.3270(5) 0.14240(12) 0.0770(12) Uani d . 1 1 . .
    H H31A 1.3874 0.2660 0.1639 0.116 Uiso calc R 1 1 . .
    H H31B 1.3851 0.4233 0.1505 0.116 Uiso calc R 1 1 . .
    H H31C 1.4485 0.3060 0.1260 0.116 Uiso calc R 1 1 . .
loop_
    _atom_site_aniso_label
    _atom_site_aniso_U_11
    _atom_site_aniso_U_22
    _atom_site_aniso_U_33
    _atom_site_aniso_U_12
    _atom_site_aniso_U_13
    _atom_site_aniso_U_23
    N3 0.0471(17) 0.087(2) 0.080(2) -0.0115(16) -0.0174(15) -0.0034(19)
    C21 0.057(2) 0.093(3) 0.075(3) 0.004(2) -0.020(2) -0.011(2)
    C22 0.058(3) 0.143(5) 0.095(3) 0.007(3) -0.027(2) -0.024(3)
    N2 0.0590(18) 0.079(2) 0.071(2) -0.0209(16) 0.0008(15) 0.0240(17)
    C28 0.081(3) 0.088(3) 0.114(4) -0.021(3) 0.004(3) 0.040(3)
    C29 0.193(9) 0.179(8) 0.170(8) -0.020(7) 0.005(7) 0.007(7)
    S1 0.1007(10) 0.0925(9) 0.1156(11) 0.0222(7) 0.0048(8) 0.0020(8)
    O1 0.0522(14) 0.0884(18) 0.0585(14) -0.0218(13) -0.0145(11) 0.0252(13)
    C16 0.0396(16) 0.0493(18) 0.0501(18) -0.0038(14) -0.0019(13) 0.0029(15)
    C33 0.0427(17) 0.0447(17) 0.0462(17) -0.0008(13) 0.0002(13) 0.0029(14)
    C14 0.0352(15) 0.0459(17) 0.0492(18) -0.0076(13) 0.0003(13) 0.0038(14)
    C25 0.0438(17) 0.0559(19) 0.0467(18) -0.0054(14) -0.0028(14) 0.0044(15)
    C30 0.0428(17) 0.0556(19) 0.0527(19) -0.0068(15) -0.0022(14) 0.0047(15)
    N4 0.0449(14) 0.0462(15) 0.0472(14) -0.0008(12) 0.0013(11) 0.0020(12)
    C20 0.0448(18) 0.063(2) 0.062(2) -0.0004(16) -0.0102(15) -0.0086(18)
    C27 0.0465(18) 0.0512(19) 0.058(2) -0.0066(15) 0.0075(15) 0.0026(16)
    C17 0.0484(19) 0.061(2) 0.061(2) -0.0095(16) -0.0030(16) 0.0100(17)
    C9 0.0455(17) 0.0466(18) 0.0491(18) -0.0084(14) -0.0049(14) 0.0044(15)
    O2 0.0900(19) 0.0758(17) 0.0470(14) -0.0010(15) 0.0027(13) -0.0039(13)
    C23 0.0492(19) 0.070(2) 0.055(2) -0.0055(17) -0.0098(16) 0.0029(17)
    C8 0.0501(18) 0.0543(19) 0.0473(19) -0.0087(15) -0.0027(14) 0.0006(16)
    C24 0.0426(17) 0.061(2) 0.0496(18) -0.0058(15) -0.0009(14) -0.0006(16)
    C26 0.058(2) 0.063(2) 0.0512(19) -0.0083(17) -0.0012(16) 0.0146(17)
    C15 0.0397(16) 0.0460(17) 0.0442(16) -0.0030(13) -0.0010(13) 0.0025(14)
    C32 0.0427(17) 0.056(2) 0.0505(18) -0.0038(15) -0.0026(14) 0.0101(15)
    C12 0.050(2) 0.050(2) 0.085(3) 0.0005(16) 0.0104(19) -0.0049(19)
    C13 0.0457(18) 0.056(2) 0.060(2) -0.0050(15) 0.0064(15) -0.0048(17)
    C7 0.0488(19) 0.053(2) 0.065(2) 0.0001(15) 0.0029(16) -0.0059(16)
    N1 0.0647(19) 0.0474(16) 0.077(2) 0.0011(14) -0.0005(16) -0.0065(16)
    C11 0.057(2) 0.050(2) 0.093(3) 0.0025(17) 0.004(2) 0.014(2)
    C5 0.060(2) 0.063(2) 0.075(3) -0.0038(18) 0.0062(19) 0.005(2)
    C10 0.061(2) 0.058(2) 0.065(2) -0.0041(18) -0.0041(18) 0.0150(19)
    C3 0.093(3) 0.103(4) 0.125(4) -0.001(3) 0.018(3) -0.066(3)
    C4 0.080(3) 0.063(2) 0.077(3) -0.003(2) 0.021(2) -0.004(2)
    C6 0.057(2) 0.053(2) 0.082(3) -0.0007(17) 0.0056(18) -0.0047(19)
    C1 0.120(5) 0.108(5) 0.140(5) 0.032(4) 0.040(4) -0.004(4)
    C2 0.159(7) 0.115(5) 0.159(6) 0.019(5) 0.053(5) -0.055(5)
    O3 0.078(2) 0.149(3) 0.097(2) -0.047(2) -0.0066(18) 0.023(2)
    C34 0.099(4) 0.158(6) 0.121(5) -0.034(4) 0.015(3) 0.023(4)
    C18 0.0433(19) 0.067(2) 0.077(3) -0.0107(17) -0.0006(17) 0.003(2)
    C19 0.059(3) 0.127(4) 0.103(3) -0.034(3) -0.007(2) 0.022(3)
    C31 0.054(2) 0.097(3) 0.077(3) -0.025(2) -0.0080(19) 0.022(2)
_geom_special_details
;
All e.s.d.'s (except the e.s.d. in the dihedral angle between two l.s. planes)
are estimated using the full covariance matrix. The cell e.s.d.'s are taken
into account individually in the estimation of e.s.d.'s in distances, angles
and torsion angles; correlations between e.s.d.'s in cell parameters are only
used when they are defined by crystal symmetry. An approximate (isotropic)
treatment of cell e.s.d.'s is used for estimating e.s.d.'s involving l.s.
planes.
;
loop_
    _geom_bond_atom_site_label_1
    _geom_bond_atom_site_label_2
    _geom_bond_site_symmetry_2
    _geom_bond_distance
    _geom_bond_publ_flag
    N3 C20 . 1.385(4) ?
    N3 C21 . 1.412(5) ?
    N3 H3 . 0.8600 ?
    C21 C22 . 1.515(5) ?
    C21 H21A . 0.9700 ?
    C21 H21B . 0.9700 ?
    C22 H22A . 0.9600 ?
    C22 H22B . 0.9600 ?
    C22 H22C . 0.9600 ?
    N2 C27 . 1.375(4) ?
    N2 C28 . 1.442(5) ?
    N2 H2 . 0.8600 ?
    C28 C29 . 1.357(10) ?
    C28 H28A . 0.9700 ?
    C28 H28B . 0.9700 ?
    C29 H29A . 0.9600 ?
    C29 H29B . 0.9600 ?
    C29 H29C . 0.9600 ?
    S1 C1 . 1.625(7) ?
    S1 C4 . 1.680(5) ?
    O1 C24 . 1.368(4) ?
    O1 C25 . 1.381(4) ?
    C16 C24 . 1.379(4) ?
    C16 C17 . 1.392(4) ?
    C16 C15 . 1.507(4) ?
    C33 C25 . 1.368(4) ?
    C33 C32 . 1.394(4) ?
    C33 C15 . 1.505(4) ?
    C14 C13 . 1.370(5) ?
    C14 C9 . 1.377(4) ?
    C14 C15 . 1.522(4) ?
    C25 C26 . 1.384(5) ?
    C30 C32 . 1.376(4) ?
    C30 C27 . 1.413(5) ?
    C30 C31 . 1.492(5) ?
    N4 C8 . 1.351(4) ?
    N4 C7 . 1.442(4) ?
    N4 C15 . 1.493(4) ?
    C20 C23 . 1.381(5) ?
    C20 C18 . 1.405(5) ?
    C27 C26 . 1.372(5) ?
    C17 C18 . 1.370(5) ?
    C17 H17 . 0.9300 ?
    C9 C10 . 1.379(5) ?
    C9 C8 . 1.466(5) ?
    O2 C8 . 1.223(4) ?
    C23 C24 . 1.381(4) ?
    C23 H23 . 0.9300 ?
    C26 H26 . 0.9300 ?
    C32 H32 . 0.9300 ?
    C12 C11 . 1.370(6) ?
    C12 C13 . 1.383(5) ?
    C12 H12 . 0.9300 ?
    C13 H13 . 0.9300 ?
    C7 C6 . 1.502(5) ?
    C7 H7A . 0.9700 ?
    C7 H7B . 0.9700 ?
    N1 C5 . 1.245(5) ?
    N1 C6 . 1.456(5) ?
    C11 C10 . 1.365(5) ?
    C11 H11 . 0.9300 ?
    C5 C4 . 1.468(6) ?
    C5 H5 . 0.9300 ?
    C10 H10 . 0.9300 ?
    C3 C4 . 1.425(6) ?
    C3 C2 . 1.468(9) ?
    C3 H3A . 0.9300 ?
    C6 H6A . 0.9700 ?
    C6 H6B . 0.9700 ?
    C1 C2 . 1.330(9) ?
    C1 H1 . 0.9300 ?
    C2 H2A . 0.9300 ?
    O3 C34 . 1.357(6) ?
    O3 H3B . 0.8200 ?
    C34 H34A . 0.9600 ?
    C34 H34B . 0.9600 ?
    C34 H34C . 0.9600 ?
    C18 C19 . 1.498(5) ?
    C19 H19A . 0.9600 ?
    C19 H19B . 0.9600 ?
    C19 H19C . 0.9600 ?
    C31 H31A . 0.9600 ?
    C31 H31B . 0.9600 ?
    C31 H31C . 0.9600 ?
loop_
    _geom_angle_atom_site_label_1
    _geom_angle_atom_site_label_2
    _geom_angle_atom_site_label_3
    _geom_angle_site_symmetry_1
    _geom_angle_site_symmetry_3
    _geom_angle
    _geom_angle_publ_flag
    C20 N3 C21 . . 122.1(3) ?
    C20 N3 H3 . . 118.9 ?
    C21 N3 H3 . . 118.9 ?
    N3 C21 C22 . . 110.2(4) ?
    N3 C21 H21A . . 109.6 ?
    C22 C21 H21A . . 109.6 ?
    N3 C21 H21B . . 109.6 ?
    C22 C21 H21B . . 109.6 ?
    H21A C21 H21B . . 108.1 ?
    C21 C22 H22A . . 109.5 ?
    C21 C22 H22B . . 109.5 ?
    H22A C22 H22B . . 109.5 ?
    C21 C22 H22C . . 109.5 ?
    H22A C22 H22C . . 109.5 ?
    H22B C22 H22C . . 109.5 ?
    C27 N2 C28 . . 122.7(3) ?
    C27 N2 H2 . . 118.6 ?
    C28 N2 H2 . . 118.6 ?
    C29 C28 N2 . . 117.1(6) ?
    C29 C28 H28A . . 108.0 ?
    N2 C28 H28A . . 108.0 ?
    C29 C28 H28B . . 108.0 ?
    N2 C28 H28B . . 108.0 ?
    H28A C28 H28B . . 107.3 ?
    C28 C29 H29A . . 109.5 ?
    C28 C29 H29B . . 109.5 ?
    H29A C29 H29B . . 109.5 ?
    C28 C29 H29C . . 109.5 ?
    H29A C29 H29C . . 109.5 ?
    H29B C29 H29C . . 109.5 ?
    C1 S1 C4 . . 93.6(3) ?
    C24 O1 C25 . . 118.2(2) ?
    C24 C16 C17 . . 116.1(3) ?
    C24 C16 C15 . . 121.6(3) ?
    C17 C16 C15 . . 122.1(3) ?
    C25 C33 C32 . . 116.0(3) ?
    C25 C33 C15 . . 122.7(3) ?
    C32 C33 C15 . . 121.3(3) ?
    C13 C14 C9 . . 120.9(3) ?
    C13 C14 C15 . . 128.9(3) ?
    C9 C14 C15 . . 110.3(3) ?
    C33 C25 O1 . . 122.9(3) ?
    C33 C25 C26 . . 122.2(3) ?
    O1 C25 C26 . . 114.9(3) ?
    C32 C30 C27 . . 117.9(3) ?
    C32 C30 C31 . . 121.0(3) ?
    C27 C30 C31 . . 121.1(3) ?
    C8 N4 C7 . . 122.8(3) ?
    C8 N4 C15 . . 113.9(3) ?
    C7 N4 C15 . . 123.1(3) ?
    C23 C20 N3 . . 121.5(3) ?
    C23 C20 C18 . . 119.0(3) ?
    N3 C20 C18 . . 119.5(3) ?
    C26 C27 N2 . . 121.8(3) ?
    C26 C27 C30 . . 118.8(3) ?
    N2 C27 C30 . . 119.4(3) ?
    C18 C17 C16 . . 124.0(3) ?
    C18 C17 H17 . . 118.0 ?
    C16 C17 H17 . . 118.0 ?
    C14 C9 C10 . . 120.8(3) ?
    C14 C9 C8 . . 109.1(3) ?
    C10 C9 C8 . . 130.1(3) ?
    C20 C23 C24 . . 120.7(3) ?
    C20 C23 H23 . . 119.7 ?
    C24 C23 H23 . . 119.7 ?
    O2 C8 N4 . . 125.5(3) ?
    O2 C8 C9 . . 127.7(3) ?
    N4 C8 C9 . . 106.8(3) ?
    O1 C24 C16 . . 123.8(3) ?
    O1 C24 C23 . . 114.3(3) ?
    C16 C24 C23 . . 122.0(3) ?
    C27 C26 C25 . . 121.0(3) ?
    C27 C26 H26 . . 119.5 ?
    C25 C26 H26 . . 119.5 ?
    N4 C15 C33 . . 110.5(2) ?
    N4 C15 C16 . . 110.3(2) ?
    C33 C15 C16 . . 110.7(2) ?
    N4 C15 C14 . . 99.8(2) ?
    C33 C15 C14 . . 111.2(2) ?
    C16 C15 C14 . . 113.8(2) ?
    C30 C32 C33 . . 124.1(3) ?
    C30 C32 H32 . . 117.9 ?
    C33 C32 H32 . . 117.9 ?
    C11 C12 C13 . . 121.6(4) ?
    C11 C12 H12 . . 119.2 ?
    C13 C12 H12 . . 119.2 ?
    C14 C13 C12 . . 117.7(3) ?
    C14 C13 H13 . . 121.2 ?
    C12 C13 H13 . . 121.2 ?
    N4 C7 C6 . . 115.1(3) ?
    N4 C7 H7A . . 108.5 ?
    C6 C7 H7A . . 108.5 ?
    N4 C7 H7B . . 108.5 ?
    C6 C7 H7B . . 108.5 ?
    H7A C7 H7B . . 107.5 ?
    C5 N1 C6 . . 116.0(3) ?
    C10 C11 C12 . . 120.4(3) ?
    C10 C11 H11 . . 119.8 ?
    C12 C11 H11 . . 119.8 ?
    N1 C5 C4 . . 122.5(4) ?
    N1 C5 H5 . . 118.7 ?
    C4 C5 H5 . . 118.7 ?
    C11 C10 C9 . . 118.6(3) ?
    C11 C10 H10 . . 120.7 ?
    C9 C10 H10 . . 120.7 ?
    C4 C3 C2 . . 104.7(5) ?
    C4 C3 H3A . . 127.6 ?
    C2 C3 H3A . . 127.6 ?
    C3 C4 C5 . . 124.0(4) ?
    C3 C4 S1 . . 113.3(4) ?
    C5 C4 S1 . . 122.8(3) ?
    N1 C6 C7 . . 107.9(3) ?
    N1 C6 H6A . . 110.1 ?
    C7 C6 H6A . . 110.1 ?
    N1 C6 H6B . . 110.1 ?
    C7 C6 H6B . . 110.1 ?
    H6A C6 H6B . . 108.4 ?
    C2 C1 S1 . . 112.8(5) ?
    C2 C1 H1 . . 123.6 ?
    S1 C1 H1 . . 123.6 ?
    C1 C2 C3 . . 115.3(6) ?
    C1 C2 H2A . . 122.3 ?
    C3 C2 H2A . . 122.3 ?
    C34 O3 H3B . . 109.5 ?
    O3 C34 H34A . . 109.5 ?
    O3 C34 H34B . . 109.5 ?
    H34A C34 H34B . . 109.5 ?
    O3 C34 H34C . . 109.5 ?
    H34A C34 H34C . . 109.5 ?
    H34B C34 H34C . . 109.5 ?
    C17 C18 C20 . . 118.2(3) ?
    C17 C18 C19 . . 121.7(4) ?
    C20 C18 C19 . . 120.1(3) ?
    C18 C19 H19A . . 109.5 ?
    C18 C19 H19B . . 109.5 ?
    H19A C19 H19B . . 109.5 ?
    C18 C19 H19C . . 109.5 ?
    H19A C19 H19C . . 109.5 ?
    H19B C19 H19C . . 109.5 ?
    C30 C31 H31A . . 109.5 ?
    C30 C31 H31B . . 109.5 ?
    H31A C31 H31B . . 109.5 ?
    C30 C31 H31C . . 109.5 ?
    H31A C31 H31C . . 109.5 ?
    H31B C31 H31C . . 109.5 ?
loop_
    _geom_torsion_atom_site_label_1
    _geom_torsion_atom_site_label_2
    _geom_torsion_atom_site_label_3
    _geom_torsion_atom_site_label_4
    _geom_torsion_site_symmetry_1
    _geom_torsion_site_symmetry_2
    _geom_torsion_site_symmetry_3
    _geom_torsion_site_symmetry_4
    _geom_torsion
    _geom_torsion_publ_flag
    C20 N3 C21 C22 . . . . -178.4(4) ?
    C27 N2 C28 C29 . . . . 79.0(7) ?
    C32 C33 C25 O1 . . . . 179.7(3) ?
    C15 C33 C25 O1 . . . . -2.1(5) ?
    C32 C33 C25 C26 . . . . -1.0(5) ?
    C15 C33 C25 C26 . . . . 177.2(3) ?
    C24 O1 C25 C33 . . . . 2.5(5) ?
    C24 O1 C25 C26 . . . . -176.8(3) ?
    C21 N3 C20 C23 . . . . -5.7(6) ?
    C21 N3 C20 C18 . . . . 174.1(4) ?
    C28 N2 C27 C26 . . . . -4.7(6) ?
    C28 N2 C27 C30 . . . . 175.7(4) ?
    C32 C30 C27 C26 . . . . -0.7(5) ?
    C31 C30 C27 C26 . . . . 178.6(4) ?
    C32 C30 C27 N2 . . . . 178.9(3) ?
    C31 C30 C27 N2 . . . . -1.8(5) ?
    C24 C16 C17 C18 . . . . 0.3(5) ?
    C15 C16 C17 C18 . . . . 176.4(3) ?
    C13 C14 C9 C10 . . . . 0.6(5) ?
    C15 C14 C9 C10 . . . . -177.5(3) ?
    C13 C14 C9 C8 . . . . -178.1(3) ?
    C15 C14 C9 C8 . . . . 3.8(3) ?
    N3 C20 C23 C24 . . . . -179.6(3) ?
    C18 C20 C23 C24 . . . . 0.7(6) ?
    C7 N4 C8 O2 . . . . -8.3(5) ?
    C15 N4 C8 O2 . . . . 177.7(3) ?
    C7 N4 C8 C9 . . . . 171.4(3) ?
    C15 N4 C8 C9 . . . . -2.6(3) ?
    C14 C9 C8 O2 . . . . 178.9(3) ?
    C10 C9 C8 O2 . . . . 0.3(6) ?
    C14 C9 C8 N4 . . . . -0.8(3) ?
    C10 C9 C8 N4 . . . . -179.4(3) ?
    C25 O1 C24 C16 . . . . -2.9(5) ?
    C25 O1 C24 C23 . . . . 177.7(3) ?
    C17 C16 C24 O1 . . . . 178.9(3) ?
    C15 C16 C24 O1 . . . . 2.8(5) ?
    C17 C16 C24 C23 . . . . -1.7(5) ?
    C15 C16 C24 C23 . . . . -177.8(3) ?
    C20 C23 C24 O1 . . . . -179.3(3) ?
    C20 C23 C24 C16 . . . . 1.2(6) ?
    N2 C27 C26 C25 . . . . -179.5(3) ?
    C30 C27 C26 C25 . . . . 0.1(5) ?
    C33 C25 C26 C27 . . . . 0.8(6) ?
    O1 C25 C26 C27 . . . . -179.9(3) ?
    C8 N4 C15 C33 . . . . -112.6(3) ?
    C7 N4 C15 C33 . . . . 73.4(3) ?
    C8 N4 C15 C16 . . . . 124.6(3) ?
    C7 N4 C15 C16 . . . . -49.4(4) ?
    C8 N4 C15 C14 . . . . 4.6(3) ?
    C7 N4 C15 C14 . . . . -169.5(3) ?
    C25 C33 C15 N4 . . . . -120.9(3) ?
    C32 C33 C15 N4 . . . . 57.2(4) ?
    C25 C33 C15 C16 . . . . 1.7(4) ?
    C32 C33 C15 C16 . . . . 179.8(3) ?
    C25 C33 C15 C14 . . . . 129.2(3) ?
    C32 C33 C15 C14 . . . . -52.7(4) ?
    C24 C16 C15 N4 . . . . 120.7(3) ?
    C17 C16 C15 N4 . . . . -55.2(4) ?
    C24 C16 C15 C33 . . . . -2.0(4) ?
    C17 C16 C15 C33 . . . . -177.9(3) ?
    C24 C16 C15 C14 . . . . -128.1(3) ?
    C17 C16 C15 C14 . . . . 56.0(4) ?
    C13 C14 C15 N4 . . . . 177.2(3) ?
    C9 C14 C15 N4 . . . . -4.9(3) ?
    C13 C14 C15 C33 . . . . -66.1(4) ?
    C9 C14 C15 C33 . . . . 111.7(3) ?
    C13 C14 C15 C16 . . . . 59.7(4) ?
    C9 C14 C15 C16 . . . . -122.4(3) ?
    C27 C30 C32 C33 . . . . 0.4(5) ?
    C31 C30 C32 C33 . . . . -178.9(4) ?
    C25 C33 C32 C30 . . . . 0.4(5) ?
    C15 C33 C32 C30 . . . . -177.9(3) ?
    C9 C14 C13 C12 . . . . -0.1(4) ?
    C15 C14 C13 C12 . . . . 177.6(3) ?
    C11 C12 C13 C14 . . . . -0.5(5) ?
    C8 N4 C7 C6 . . . . 103.6(4) ?
    C15 N4 C7 C6 . . . . -82.9(4) ?
    C13 C12 C11 C10 . . . . 0.6(5) ?
    C6 N1 C5 C4 . . . . -177.4(3) ?
    C12 C11 C10 C9 . . . . -0.1(5) ?
    C14 C9 C10 C11 . . . . -0.5(5) ?
    C8 C9 C10 C11 . . . . 177.9(3) ?
    C2 C3 C4 C5 . . . . 177.0(5) ?
    C2 C3 C4 S1 . . . . -4.4(6) ?
    N1 C5 C4 C3 . . . . -172.5(5) ?
    N1 C5 C4 S1 . . . . 9.0(6) ?
    C1 S1 C4 C3 . . . . 2.2(4) ?
    C1 S1 C4 C5 . . . . -179.1(4) ?
    C5 N1 C6 C7 . . . . 118.2(4) ?
    N4 C7 C6 N1 . . . . 176.9(3) ?
    C4 S1 C1 C2 . . . . 1.0(6) ?
    S1 C1 C2 C3 . . . . -4.0(9) ?
    C4 C3 C2 C1 . . . . 5.3(8) ?
    C16 C17 C18 C20 . . . . 1.5(6) ?
    C16 C17 C18 C19 . . . . -178.4(4) ?
    C23 C20 C18 C17 . . . . -2.0(5) ?
    N3 C20 C18 C17 . . . . 178.2(3) ?
    C23 C20 C18 C19 . . . . 178.0(4) ?
    N3 C20 C18 C19 . . . . -1.8(6) ?
loop_
    _geom_hbond_atom_site_label_D
    _geom_hbond_atom_site_label_H
    _geom_hbond_atom_site_label_A
    _geom_hbond_site_symmetry_A
    _geom_hbond_distance_DH
    _geom_hbond_distance_HA
    _geom_hbond_distance_DA
    _geom_hbond_angle_DHA
    N2 H2 O3 1_655 0.860 2.270 3.108 166
    C5 H5 O2 2_755 0.930 2.440 3.360 170
data_global
_journal_date_recd_electronic     2012-04-10
_journal_date_accepted     2012-04-23
_journal_name_full     'Acta Crystallographica, Section E'
_journal_year     2012
_journal_volume     68
_journal_issue      5
_journal_page_first     o1556
_journal_page_last     o1556
_journal_paper_category     QO
_journal_paper_doi     10.1107/S1600536812018181
_journal_coeditor_code     ZJ2071
_publ_contact_author_name     'Professor Zhi-hong Xu'
_publ_contact_author_address
;
School of Chemistry and Chemical Engineering
Xuchang University
Xuchang, Henan Province 461000,
People's Republic of China
;
_publ_contact_author_email     xuzhihong1980@yahoo.com
_publ_contact_author_fax     '86-374-4369260'
_publ_contact_author_phone     '86-374-4369260'
_publ_section_title
;\
3',6'-Bis(ethylamino)-2',7'-dimethyl-2-{2-(<i>E</i>)-[(thiophen-2-yl)\
methylideneamino]ethyl}spiro[isoindoline-1,9'-xanthen]-3-one
methanol monosolvate
;
loop_
    _publ_author_name
    _publ_author_address
    'Qing-yu Li'
;
College of Urban Planning and Environmental Science
Xuchang University
Xuchang, Henan Province 461000,
People's Republic of China
;
    'Rui Guo'
;
School of Chemistry and Chemical Engineering
Xuchang University
Xuchang, Henan Province 461000,
People's Republic of China
;
    'Zhi-hong Xu'
;
School of Chemistry and Chemical Engineering
Xuchang University
Xuchang, Henan Province 461000,
People's Republic of China
;
