# Supplementary material for: 3′,6′-Bis(ethyl­amino)-2′,7′-dimethyl-2-{2-(E)-[(thio­phen-2-yl)methyl­idene­amino]­eth­yl}spiro­[isoindoline-1,9′-xanthen]-3-one methanol monosolvate
Source: Acta Crystallogr Sect E Struct Rep Online. 2012 Apr 28;68(Pt 5):o1556. doi: 10.1107/S1600536812018181 (PMC3344655; doi:10.1107/S1600536812018181)
Supplement: Supplementary file 2 [file e-68-o1556-Isup2.hkl]

# 
# h,k,l, Fc-squared, Fo-squared, sigma(Fo-squared) and status flag 
# 
data_I
_shelx_title ' p21c in P2(1)/c' 
_shelx_refln_list_code          4 
_shelx_F_calc_maximum      235.21 
_exptl_crystal_F_000      1240.00 
_reflns_d_resolution_high  0.8346 
 
loop_ 
 _symmetry_equiv_pos_as_xyz 
 'x, y, z' 
 '-x, y+1/2, -z+1/2' 
 '-x, -y, -z' 
 'x, -y-1/2, z-1/2' 
 
_cell_length_a     9.2874 
_cell_length_b     9.4929 
_cell_length_c    35.7543 
_cell_angle_alpha  90.000 
_cell_angle_beta   95.683 
_cell_angle_gamma  90.000 
 
_shelx_F_squared_multiplier     1.000 
 
loop_ 
 _refln_index_h 
 _refln_index_k 
 _refln_index_l 
 _refln_F_squared_calc 
 _refln_F_squared_meas 
 _refln_F_squared_sigma 
 _refln_observed_status 
   1   0   0     3354.01     2298.46     37.83 o 
   2   0   0      268.36      152.46      5.70 o 
   4   0   0      493.41      329.07     11.02 o 
   5   0   0      329.52      212.52     10.25 o 
   6   0   0      178.27      184.87     10.75 o 
   7   0   0      289.47      286.14     13.87 o 
   8   0   0      934.52      976.77     27.71 o 
   9   0   0      201.80      209.97     15.26 o 
  10   0   0        1.60        7.00      9.14 o 
   1   1   0       39.47       11.12      1.79 o 
   2   1   0    21428.30    19133.41    164.08 o 
   3   1   0     3439.50     3806.83     59.56 o 
   4   1   0       41.98       58.65      3.94 o 
   5   1   0      519.56      522.28      9.25 o 
   6   1   0       10.35       16.66      3.09 o 
   7   1   0      337.70      334.43     10.55 o 
   8   1   0      101.60      113.62      7.96 o 
   9   1   0        3.72        0.87      4.75 o 
  10   1   0       17.85       33.87      9.56 o 
  11   1   0        3.93       14.63     11.60 o 
   0   2   0      920.31      526.91     10.18 o 
   1   2   0     3788.78     4419.36     57.50 o 
   2   2   0     2137.89     1548.35     16.89 o 
   3   2   0     2129.16     1645.45     18.20 o 
   4   2   0       93.48       77.62      4.53 o 
   5   2   0        0.05        2.08      3.88 o 
   6   2   0      592.18      604.73     13.01 o 
   7   2   0        2.45        9.70      5.00 o 
   8   2   0      186.67      192.75     18.10 o 
   9   2   0       15.70       14.16      8.36 o 
  10   2   0       10.60       17.94      8.47 o 
   1   3   0      928.18      748.11     11.77 o 
   2   3   0      308.58      243.74      5.53 o 
   3   3   0       56.22       67.56      3.66 o 
   4   3   0       10.59        9.96      3.06 o 
   5   3   0      408.32      504.13      9.12 o 
   6   3   0     1479.45     1505.37     26.54 o 
   7   3   0     1563.35     1613.69     31.44 o 
   8   3   0       77.04       62.89     10.43 o 
   9   3   0       17.70       13.43      7.68 o 
  10   3   0        0.13       -2.43      7.65 o 
   0   4   0        6.31       34.94      4.31 o 
   1   4   0      899.92      702.97      8.99 o 
   2   4   0        7.40        8.42      2.48 o 
   3   4   0        9.04       15.57      2.77 o 
   4   4   0     1380.18     1387.07     19.37 o 
   5   4   0      404.69      384.85     16.92 o 
   6   4   0       43.59       53.98      7.19 o 
   7   4   0      606.10      569.66     23.09 o 
   8   4   0       15.11       10.75      9.72 o 
   9   4   0       61.04       60.94     11.78 o 
  10   4   0        7.22       -6.65      7.57 o 
   1   5   0       32.29       36.82      3.11 o 
   2   5   0     2076.88     2054.25     21.88 o 
   3   5   0      108.88      108.53      5.18 o 
   4   5   0      189.35      174.44      6.03 o 
   5   5   0        1.72        3.36      3.96 o 
   6   5   0      340.77      398.35     57.87 o 
   7   5   0        7.16       -2.46      6.19 o 
   8   5   0      226.38      204.43     17.19 o 
   9   5   0      187.79      162.83     17.11 o 
   0   6   0      416.88      464.58     12.24 o 
   1   6   0      421.08      410.33      8.21 o 
   2   6   0       21.24       30.06      3.89 o 
   3   6   0      715.86      724.79     16.34 o 
   4   6   0       40.96       38.46      6.30 o 
   5   6   0       28.34       24.08      7.36 o 
   6   6   0       17.32       48.88     13.43 o 
   7   6   0       53.11       56.09      8.70 o 
   8   6   0       21.91       14.06      7.66 o 
   9   6   0       20.56       25.31      8.95 o 
   1   7   0      501.63      472.35     12.50 o 
   2   7   0       14.61        5.94      3.21 o 
   3   7   0        1.99        3.40      4.05 o 
   4   7   0       27.97       40.92      6.90 o 
   5   7   0       30.14       16.14      7.79 o 
   6   7   0       39.47       52.27      9.73 o 
   7   7   0       13.95       16.38      8.53 o 
   8   7   0        3.13        7.51     14.53 o 
   0   8   0       48.61       34.53      7.55 o 
   1   8   0      101.32      113.64      6.88 o 
   2   8   0      217.44      244.10     10.65 o 
   3   8   0      268.84      232.95     10.49 o 
   4   8   0       32.15       41.60      7.21 o 
   5   8   0        7.72       -1.97      5.98 o 
   6   8   0       10.94       11.51     16.96 o 
   7   8   0        2.03       15.67      8.78 o 
   1   9   0       15.12       -0.92      5.27 o 
   2   9   0        6.39        6.98      5.12 o 
   3   9   0       39.84       52.14      8.45 o 
   4   9   0       44.16       58.00      9.04 o 
   5   9   0        1.41        2.18      9.85 o 
   6   9   0        7.22       18.72      9.56 o 
   0  10   0        0.52        5.38     12.80 o 
   1  10   0       31.74       49.78     11.87 o 
   2  10   0       30.46       32.16      7.84 o 
   3  10   0       39.45       59.87      9.52 o 
   4  10   0        7.11       -2.35      6.53 o 
   5  10   0       16.65       22.03     20.38 o 
   1  11   0       76.90       84.80     14.94 o 
   2  11   0        0.17       12.33     15.00 o 
 -11   1   1        5.62        0.99      9.40 o 
 -10   1   1        5.13       10.51      7.68 o 
  -9   1   1        2.62        5.43      4.81 o 
  -8   1   1      255.34      274.80     11.35 o 
  -7   1   1       35.50       42.41      5.16 o 
  -6   1   1      676.60      649.46     11.39 o 
  -5   1   1      228.66      287.58      7.05 o 
  -4   1   1     3027.88     2974.22     29.33 o 
  -3   1   1     1541.35     2206.14     21.86 o 
  -2   1   1      524.12      625.00     14.03 o 
  -1   1   1     2297.49     1644.73     27.22 o 
   0   1   1     4291.36     3991.87     61.65 o 
   2   1   1    19486.90    19629.37    176.95 o 
   3   1   1     4544.84     4078.62     36.20 o 
   4   1   1      371.87      463.23      7.76 o 
   5   1   1       16.10        9.18      2.47 o 
   6   1   1      991.38      947.78     13.90 o 
   7   1   1      168.37      132.13      7.51 o 
   8   1   1      252.63      226.46     11.71 o 
   9   1   1        0.18       -2.71      4.77 o 
  10   1   1        1.73       -2.94      4.99 o 
  11   1   1       11.20       12.28     10.40 o 
 -10   2   1        2.85       21.67      9.06 o 
  -9   2   1        8.30        7.86      7.11 o 
  -8   2   1      358.97      446.82     15.64 o 
  -7   2   1      481.46      487.13     19.40 o 
  -6   2   1       90.26      117.17      5.42 o 
  -5   2   1      456.72      460.01      8.75 o 
  -4   2   1      464.63      560.91     10.08 o 
  -3   2   1     1609.39     1701.10     18.47 o 
  -2   2   1     5852.67     4699.37     35.42 o 
  -1   2   1     4502.14     4415.36     32.53 o 
   0   2   1      665.89      536.55      7.28 o 
   1   2   1      958.19      907.13     17.83 o 
   3   2   1     2346.99     2217.67     23.70 o 
   4   2   1      308.45      308.03      6.26 o 
   5   2   1     5526.64     5992.06     47.64 o 
   6   2   1      530.49      563.26     12.52 o 
   7   2   1      308.92      340.02     13.28 o 
   8   2   1        3.99        1.63      4.85 o 
   9   2   1      110.12      106.35     12.56 o 
  10   2   1       17.01       16.36      9.61 o 
 -10   3   1       27.86       15.14     11.97 o 
  -9   3   1       16.56       13.63      7.82 o 
  -8   3   1       16.74       20.10     11.55 o 
  -7   3   1     3038.92     3044.93     43.69 o 
  -6   3   1       14.61       34.03      5.92 o 
  -5   3   1      131.91      135.41      6.33 o 
  -4   3   1      729.92      766.96     12.41 o 
  -3   3   1     2111.54     1739.20     17.87 o 
  -2   3   1     1281.46     1120.14     12.50 o 
  -1   3   1      534.54      412.56      6.68 o 
   0   3   1      179.00      211.16      4.32 o 
   1   3   1     1451.19     1922.09     31.99 o 
   2   3   1      720.11      774.51     13.97 o 
   3   3   1      102.61       54.49      3.40 o 
   4   3   1      183.91      171.23      5.98 o 
   5   3   1       76.09       80.13      6.96 o 
   6   3   1      170.55      216.81     10.59 o 
   7   3   1      534.74      593.20     17.74 o 
   8   3   1       32.41        5.71      6.76 o 
   9   3   1        0.03        7.52      8.10 o 
  10   3   1        1.12        0.64     13.58 o 
 -10   4   1        0.84       -2.35     13.79 o 
  -9   4   1       43.16       31.45     11.16 o 
  -8   4   1       60.15       59.96     10.82 o 
  -7   4   1      687.84      599.81     23.47 o 
  -6   4   1     2552.74     2507.26     36.87 o 
  -5   4   1       11.21        5.06      3.66 o 
  -4   4   1       15.69       37.45      3.95 o 
  -3   4   1        0.48       11.47      3.18 o 
  -2   4   1      328.78      361.04      7.38 o 
  -1   4   1       86.26       54.61      3.02 o 
   0   4   1      100.07      119.98      3.91 o 
   1   4   1      115.17      102.25      3.67 o 
   2   4   1     2322.85     2292.29     26.77 o 
   3   4   1       82.98       57.87      3.90 o 
   4   4   1        4.39        9.05      2.87 o 
   5   4   1       94.21      120.78      8.83 o 
   6   4   1      367.10      353.59     13.33 o 
   7   4   1        1.79       12.51     11.16 o 
   8   4   1        0.69       -3.08      6.23 o 
   9   4   1      226.03      262.05     28.40 o 
  10   4   1        1.28       -2.51      7.26 o 
  -9   5   1        4.84        6.39      7.52 o 
  -8   5   1        6.88        7.63      7.56 o 
  -7   5   1      103.73      108.85     12.88 o 
  -6   5   1      198.21      182.88     14.30 o 
  -5   5   1      182.08      196.90     10.86 o 
  -4   5   1        0.02        1.75      2.83 o 
  -3   5   1       23.06       40.94      3.77 o 
  -2   5   1      683.01      857.41     12.60 o 
  -1   5   1       74.38       64.00      3.58 o 
   0   5   1      553.01      529.37      8.42 o 
   1   5   1       82.08       56.57      3.38 o 
   2   5   1        6.77       -3.02      2.42 o 
   3   5   1       58.38       64.82      4.39 o 
   4   5   1      150.70      170.66      6.63 o 
   5   5   1       11.23       18.44      4.85 o 
   6   5   1      431.51      421.88     19.79 o 
   7   5   1       35.43       22.05     12.51 o 
   8   5   1       43.17       45.07     10.65 o 
   9   5   1        7.08       -3.73      7.94 o 
  -9   6   1       15.32       29.80     12.33 o 
  -8   6   1       19.13       15.29      9.36 o 
  -7   6   1       68.30       91.97     28.87 o 
  -6   6   1        0.01       -4.46      5.34 o 
  -5   6   1      213.36      225.86     14.21 o 
  -4   6   1       47.37       53.60      5.62 o 
  -3   6   1     1078.34     1045.75     15.56 o 
  -2   6   1      285.73      262.69      7.73 o 
  -1   6   1      273.45      267.39      6.90 o 
   0   6   1     1120.34      982.20     12.90 o 
   1   6   1       44.31       28.68      3.33 o 
   2   6   1     1103.42     1161.15     16.14 o 
   3   6   1       37.47       48.55      4.95 o 
   4   6   1        1.41        0.24      3.50 o 
   5   6   1       80.32       84.62     10.51 o 
   6   6   1       82.39       96.79      9.85 o 
   7   6   1       39.97       64.40     11.31 o 
   8   6   1        1.20        0.47      7.08 o 
   9   6   1       16.94       20.63      9.64 o 
  -8   7   1        4.28       -1.65     16.69 o 
  -7   7   1       15.45       20.98      8.45 o 
  -6   7   1        2.68       14.61      7.30 o 
  -5   7   1      208.47      214.64     16.82 o 
  -4   7   1      227.32      229.92     19.02 o 
  -3   7   1       15.02       11.03      5.08 o 
  -2   7   1      195.83      183.47      7.17 o 
  -1   7   1      270.45      263.96      8.30 o 
   0   7   1        9.98       -0.01      2.77 o 
   1   7   1      188.85      190.84      7.52 o 
   2   7   1       81.06       72.75      5.41 o 
   3   7   1        5.97        9.20      3.70 o 
   4   7   1      186.17      138.06     10.26 o 
   5   7   1      315.74      315.43     16.93 o 
   6   7   1        9.16        6.32      7.09 o 
   7   7   1       17.12       15.40      8.10 o 
   8   7   1        0.33        1.09     17.69 o 
  -7   8   1       38.81       25.58      9.26 o 
  -6   8   1        3.86        7.63      7.11 o 
  -5   8   1      198.36      197.15     15.52 o 
  -4   8   1        2.11        2.70      5.33 o 
  -3   8   1      127.48      165.77      9.68 o 
  -2   8   1      131.04      141.56      9.15 o 
  -1   8   1       21.29       16.42      4.22 o 
   0   8   1      278.65      320.91     10.89 o 
   1   8   1       12.39        6.97      4.48 o 
   2   8   1      356.02      330.40     12.23 o 
   3   8   1        1.93       -1.50      4.80 o 
   4   8   1       81.40       95.17     11.02 o 
   5   8   1       73.22       80.28     11.60 o 
   6   8   1        3.12        6.51      7.11 o 
   7   8   1       53.86       95.96     14.26 o 
  -6   9   1        0.47        8.07      7.35 o 
  -5   9   1       19.61       21.65      8.19 o 
  -4   9   1       45.77       41.63     11.99 o 
  -3   9   1       32.24       34.26      7.36 o 
  -2   9   1        0.00       -5.37      4.43 o 
  -1   9   1        0.84        6.14      5.88 o 
   0   9   1      155.19      174.61     11.81 o 
   1   9   1      134.22      124.94     10.40 o 
   2   9   1       70.06       73.00      7.69 o 
   3   9   1        3.44        0.46      5.08 o 
   4   9   1      119.13      135.88     11.78 o 
   5   9   1       24.61        4.24     17.63 o 
   6   9   1        0.23       -9.72      6.90 o 
  -5  10   1       15.83       30.50      9.39 o 
  -4  10   1       36.16       28.52      8.92 o 
  -3  10   1        2.02       -7.85      5.23 o 
  -2  10   1       26.30       29.58      8.11 o 
  -1  10   1        0.43       -2.23     10.07 o 
   0  10   1        8.16       13.34     11.10 o 
   1  10   1       17.46        4.62      8.84 o 
   2  10   1       87.63       76.44     11.81 o 
   3  10   1        5.25        7.11      6.67 o 
   4  10   1        7.44       -2.04      6.72 o 
   5  10   1        4.01        0.14      8.12 o 
  -2  11   1       69.17       94.15     23.20 o 
  -1  11   1       29.34       31.14     14.81 o 
   0  11   1        6.55        4.07      9.62 o 
   1  11   1        7.67       20.55     12.49 o 
   2  11   1        7.84       18.29     14.94 o 
 -10   0   2      112.27      105.65     18.29 o 
  -9   0   2      424.56      457.05     24.51 o 
  -8   0   2      643.76      589.01     21.23 o 
  -7   0   2      225.06      191.51     12.10 o 
  -6   0   2      931.46      905.90     34.28 o 
  -5   0   2      851.92      949.06     27.12 o 
  -4   0   2      163.73      208.61      8.98 o 
  -3   0   2     2707.45     3133.88     56.95 o 
  -2   0   2    13848.15    13607.58    200.43 o 
  -1   0   2     7739.11    13179.76    197.87 o 
   2   0   2     8672.03     6653.02    123.62 o 
   3   0   2      491.21      524.87     14.45 o 
   4   0   2      869.37      763.22     26.73 o 
   5   0   2     3161.68     3371.87     49.70 o 
   6   0   2      236.29      248.81     12.22 o 
   7   0   2      107.55      113.09     10.03 o 
   8   0   2       38.87       28.38      7.41 o 
   9   0   2       11.10       15.78     11.00 o 
  10   0   2       61.13       81.35     17.09 o 
  11   0   2       11.23        6.06     10.50 o 
 -11   1   2        1.26        2.93     10.24 o 
 -10   1   2       33.31       35.40      9.78 o 
  -9   1   2        8.62        9.08      5.53 o 
  -8   1   2      387.50      390.91     12.36 o 
  -7   1   2      147.40      158.24      8.14 o 
  -6   1   2        4.50        0.02      2.39 o 
  -5   1   2      704.59      653.31     13.64 o 
  -4   1   2     2264.63     1820.32     20.57 o 
  -3   1   2     4189.31     5142.17     43.42 o 
  -2   1   2    24145.30    28540.09    294.56 o 
  -1   1   2     4113.61     4558.11     50.97 o 
   0   1   2     5861.91     7393.04    106.95 o 
   1   1   2     2769.21     2783.11     32.89 o 
   3   1   2       20.48        6.78      5.59 o 
   4   1   2       42.76       65.46      4.20 o 
   5   1   2      655.20      744.66     11.07 o 
   6   1   2        5.33       -1.68      3.01 o 
   7   1   2      184.66      170.70      8.02 o 
   8   1   2        8.87       15.38      6.46 o 
   9   1   2        3.05       -3.70      6.94 o 
  10   1   2       23.07       38.80     11.28 o 
 -10   2   2        0.86       -0.89     10.76 o 
  -9   2   2       14.66       36.38      9.16 o 
  -8   2   2      188.69      245.22     12.43 o 
  -7   2   2      109.96       98.55      6.82 o 
  -6   2   2       13.01       11.85      2.94 o 
  -5   2   2     2108.61     2027.19     23.83 o 
  -4   2   2       81.11       65.60      4.06 o 
  -3   2   2     4614.57     4595.04     51.57 o 
  -2   2   2     1731.54     2156.72     20.62 o 
  -1   2   2    23808.63    22009.20    325.65 o 
   0   2   2     4439.12     4576.74     36.04 o 
   1   2   2     3263.92     2951.02     28.00 o 
   2   2   2     1314.64      960.49     16.62 o 
   3   2   2     3641.48     3905.72     36.47 o 
   4   2   2     2373.23     2154.27     23.68 o 
   5   2   2      301.09      326.11     11.69 o 
   6   2   2      645.38      619.35     13.27 o 
   7   2   2     1105.38     1029.80     22.77 o 
   8   2   2       34.25       34.16     11.24 o 
   9   2   2        1.15        6.53     10.38 o 
  10   2   2       35.42       35.88     10.50 o 
 -10   3   2       94.82      100.30     22.83 o 
  -9   3   2        0.15        6.05      7.02 o 
  -8   3   2        2.26        1.16      6.21 o 
  -7   3   2     1040.80     1028.23     22.96 o 
  -6   3   2      139.83      140.16      8.75 o 
  -5   3   2      943.09     1003.26     19.17 o 
  -4   3   2      862.38      900.65     13.57 o 
  -3   3   2     6130.35     5972.86     72.00 o 
  -1   3   2     2466.79     2299.17     20.08 o 
   0   3   2       58.24       83.72      5.69 o 
   1   3   2     2025.37     2220.82     19.84 o 
   2   3   2     1454.59     1393.70     14.76 o 
   3   3   2       17.79       40.03      3.10 o 
   4   3   2       45.21       46.95      3.71 o 
   5   3   2     7356.44     7510.74     78.28 o 
   6   3   2      563.21      607.74     16.48 o 
   7   3   2       46.97       69.56      8.19 o 
   8   3   2        0.03       -0.50      7.92 o 
   9   3   2       24.04       32.55      9.50 o 
  10   3   2       33.98       35.21     10.41 o 
 -10   4   2        0.44       -1.45      7.33 o 
  -9   4   2        3.97       10.50      7.97 o 
  -8   4   2       41.43       38.02      9.85 o 
  -7   4   2      113.43      108.67     12.58 o 
  -6   4   2     1110.76     1212.80     31.74 o 
  -5   4   2        5.07        5.05      3.14 o 
  -4   4   2        2.43        7.98      5.01 o 
  -2   4   2      990.43     1287.30     14.80 o 
  -1   4   2      109.56      127.04      4.18 o 
   0   4   2      568.13      587.00      8.05 o 
   1   4   2      181.79      227.80      5.62 o 
   2   4   2      301.36      267.76      6.74 o 
   3   4   2       81.92      160.54      5.80 o 
   4   4   2      829.00      766.91     12.01 o 
   5   4   2      121.81      108.17      7.88 o 
   6   4   2     1257.81     1305.41     25.52 o 
   7   4   2      675.86      740.18     21.69 o 
   8   4   2        5.65        2.47      6.71 o 
   9   4   2        5.85       16.65     11.99 o 
  10   4   2       53.43       52.21     12.34 o 
  -9   5   2      154.92      136.20     37.72 o 
  -8   5   2       30.54       14.87     12.72 o 
  -7   5   2      283.98      284.04     24.24 o 
  -6   5   2       55.15       58.04     13.25 o 
  -5   5   2        2.40       -0.30      6.61 o 
  -4   5   2       30.82       34.89      4.09 o 
  -3   5   2      147.03      132.57      5.56 o 
  -2   5   2        2.99       11.64      3.44 o 
  -1   5   2       91.16       58.08      3.55 o 
   0   5   2      302.55      277.38      7.80 o 
   1   5   2       65.11       57.33      3.43 o 
   2   5   2      806.99      977.74     16.57 o 
   3   5   2        9.80        9.95      2.63 o 
   4   5   2      167.91      152.03      8.91 o 
   5   5   2       57.90       90.70      6.85 o 
   6   5   2        0.68        5.09      7.24 o 
   7   5   2      257.80      232.53     17.10 o 
   8   5   2       35.78       35.00     11.29 o 
   9   5   2        0.37       -3.81     10.14 o 
  -9   6   2       25.23       24.60     10.94 o 
  -8   6   2       20.50       18.38      9.11 o 
  -7   6   2       21.63       24.61     14.26 o 
  -6   6   2        9.00       11.04      6.49 o 
  -5   6   2      178.04      177.89     13.18 o 
  -4   6   2        0.25       -4.85      3.23 o 
  -3   6   2        0.23        1.50      2.93 o 
  -2   6   2      996.99     1006.49     14.79 o 
  -1   6   2      764.80      768.90     15.24 o 
   0   6   2      409.16      442.16      8.46 o 
   1   6   2      127.10      132.38      5.19 o 
   2   6   2      398.29      476.35     10.23 o 
   3   6   2       16.07       12.80      3.34 o 
   4   6   2       14.64        7.39      3.62 o 
   5   6   2      375.07      357.92     16.64 o 
   6   6   2      204.80      168.48     15.03 o 
   7   6   2       44.28       27.02     18.50 o 
   8   6   2        2.49       13.44      8.20 o 
   9   6   2        0.00       -0.34      9.38 o 
  -8   7   2       16.91       15.51     24.03 o 
  -7   7   2        9.27        1.81      7.11 o 
  -6   7   2       41.28       52.25      9.63 o 
  -5   7   2       85.37       90.84     12.49 o 
  -4   7   2        0.35       -1.95      5.15 o 
  -3   7   2        7.62       -3.38      4.99 o 
  -2   7   2       10.23       13.22      3.70 o 
  -1   7   2       80.37      105.65      5.89 o 
   0   7   2      159.93      161.51      6.22 o 
   1   7   2      425.20      432.73     10.42 o 
   2   7   2        1.23        7.03      3.37 o 
   3   7   2      439.76      473.72     15.17 o 
   4   7   2        5.91        1.78      6.53 o 
   5   7   2       27.17       31.94      7.10 o 
   6   7   2        0.91        1.85      6.28 o 
   7   7   2        6.86        4.47      7.25 o 
   8   7   2        0.20       10.06      8.84 o 
  -7   8   2        0.46        3.72      7.68 o 
  -6   8   2        3.61       -2.24      6.58 o 
  -5   8   2       26.81       47.39      9.47 o 
  -4   8   2       12.45       12.94      7.68 o 
  -3   8   2       94.05       99.99      8.26 o 
  -2   8   2      104.95      105.68      8.04 o 
  -1   8   2       14.35       11.13      4.65 o 
   0   8   2      167.73      173.84      8.80 o 
   1   8   2      590.45      601.79     13.09 o 
   2   8   2        7.08       10.26      4.07 o 
   3   8   2       40.58       54.11      7.73 o 
   4   8   2       57.43       56.28      8.14 o 
   5   8   2       18.92       25.86      6.95 o 
   6   8   2        0.64        4.15      6.79 o 
   7   8   2       17.03       21.86     23.80 o 
  -6   9   2        0.26        7.23     12.51 o 
  -5   9   2       23.05        9.21      7.39 o 
  -4   9   2        7.36        2.02      6.78 o 
  -3   9   2       60.68       53.03      8.30 o 
  -2   9   2        2.19        4.86      4.75 o 
  -1   9   2        8.24        5.62      5.54 o 
   0   9   2        1.81       11.70      6.20 o 
   1   9   2       16.96       21.66      6.50 o 
   2   9   2       25.76       35.99      6.46 o 
   3   9   2       23.85       19.49      6.77 o 
   4   9   2        3.76       14.27      7.73 o 
   5   9   2        2.83        5.54      5.65 o 
   6   9   2        3.07       -4.74      6.27 o 
  -5  10   2       41.78       49.13     15.78 o 
  -4  10   2        5.15        1.83     10.14 o 
  -3  10   2        0.00       -7.80      5.20 o 
  -2  10   2       65.76       56.56      9.26 o 
  -1  10   2       23.05       13.80      7.10 o 
   0  10   2      110.90      128.85     15.49 o 
   1  10   2        0.08       -0.56      8.51 o 
   2  10   2        5.92        2.37      7.42 o 
   3  10   2       27.62       22.57     10.91 o 
   4  10   2        0.29        3.58      6.37 o 
   5  10   2       15.71       16.63      8.86 o 
  -2  11   2        0.66       12.59     14.58 o 
  -1  11   2       25.70       40.94     12.38 o 
   0  11   2       14.04       25.81     11.56 o 
   1  11   2       20.38       26.89     11.04 o 
   2  11   2        9.08       -1.67     13.79 o 
 -11   1   3        0.13        4.65     10.14 o 
 -10   1   3        0.16       -3.59      7.68 o 
  -9   1   3       95.46      119.49     11.05 o 
  -8   1   3      166.83      176.49      9.22 o 
  -7   1   3        2.04        1.62      2.99 o 
  -6   1   3       14.46       20.65      3.35 o 
  -5   1   3      260.46      308.98      9.18 o 
  -4   1   3       68.95       76.87      5.00 o 
  -3   1   3     1953.56     1645.80     20.00 o 
  -2   1   3    14205.63    13804.55    252.22 o 
  -1   1   3    27733.11    24681.74    362.61 o 
   0   1   3      391.22      737.27     12.88 o 
   1   1   3     1393.16      967.25     21.47 o 
   2   1   3      833.90     1317.41     19.35 o 
   3   1   3    10884.82    11912.39    105.74 o 
   4   1   3      385.07      387.63      8.77 o 
   5   1   3      657.50      671.66     10.35 o 
   6   1   3       78.23       83.49      5.78 o 
   7   1   3       81.17       97.73      6.83 o 
   8   1   3        2.18        0.70      4.27 o 
   9   1   3       18.72       19.48      6.61 o 
  10   1   3        4.85        8.48      5.77 o 
 -10   2   3        4.37       13.50      7.95 o 
  -9   2   3        5.10        1.05     14.63 o 
  -8   2   3      332.36      312.92     13.27 o 
  -7   2   3      776.10      818.11     16.47 o 
  -6   2   3       65.92       71.39      5.28 o 
  -5   2   3        2.63       10.81      3.00 o 
  -4   2   3       63.86       63.06      4.05 o 
  -3   2   3        1.04        2.02      3.91 o 
  -1   2   3    31379.61    34540.40    256.97 o 
   0   2   3     2279.46     2408.38     19.42 o 
   1   2   3      965.60      671.86      9.40 o 
   2   2   3      737.87     1332.66     15.68 o 
   3   2   3       42.31      129.25      5.39 o 
   4   2   3        6.55        2.89      2.41 o 
   5   2   3      508.87      645.74     11.95 o 
   6   2   3       22.94       19.77      3.92 o 
   7   2   3      238.60      203.41     10.92 o 
   8   2   3       23.05       20.77      6.15 o 
   9   2   3        6.37        6.74      5.89 o 
  10   2   3        2.51        5.74      8.07 o 
 -10   3   3       22.95       43.16     10.84 o 
  -9   3   3        1.34       -0.47     10.19 o 
  -8   3   3       25.82       30.10      8.21 o 
  -7   3   3      708.75      737.73     29.08 o 
  -6   3   3      261.16      330.84     17.84 o 
  -5   3   3      490.04      478.90     10.53 o 
  -4   3   3       16.26       19.87      3.18 o 
  -3   3   3     1109.53     1270.19     14.31 o 
  -2   3   3      634.98      657.37     13.07 o 
  -1   3   3     5871.91     5005.40     37.83 o 
   0   3   3     1909.97     1904.29     15.82 o 
   1   3   3      613.03      468.93      8.27 o 
   2   3   3      114.85       82.89      3.71 o 
   3   3   3     1349.17     1185.62     14.08 o 
   4   3   3      153.03      126.43      6.25 o 
   5   3   3       27.38       37.37      5.61 o 
   6   3   3      201.23      190.25     14.34 o 
   7   3   3      356.32      368.78     18.83 o 
   8   3   3       29.39       12.24      5.75 o 
   9   3   3       77.88       88.88     14.24 o 
  10   3   3        0.00       10.97      8.01 o 
 -10   4   3       21.26       20.76      9.49 o 
  -9   4   3      140.31      111.32     13.97 o 
  -8   4   3      451.60      435.06     35.97 o 
  -7   4   3      127.76      147.46     13.76 o 
  -6   4   3      324.92      323.40     22.89 o 
  -5   4   3       60.08       72.04      5.19 o 
  -4   4   3      275.31      326.74     10.14 o 
  -3   4   3      204.73      328.40      7.80 o 
  -2   4   3       16.62       33.43      3.40 o 
  -1   4   3     6335.55     6240.70     54.24 o 
   0   4   3        2.28        0.77      1.65 o 
   1   4   3      959.32      824.19      9.73 o 
   2   4   3      323.91      317.10      7.19 o 
   3   4   3        3.37        8.82      2.58 o 
   4   4   3       45.20       26.79      4.39 o 
   5   4   3       22.85       45.48      5.32 o 
   6   4   3       34.37       41.31      6.56 o 
   7   4   3     1091.87     1205.34     26.19 o 
   8   4   3       33.33       28.17      8.78 o 
   9   4   3        9.63        7.63      7.96 o 
  10   4   3       60.25       65.52     24.77 o 
  -9   5   3        0.50        4.56      6.64 o 
  -8   5   3       62.36       84.68     10.17 o 
  -7   5   3      133.47      207.36     12.74 o 
  -6   5   3      248.34      231.91     17.90 o 
  -5   5   3      332.05      294.88     42.11 o 
  -4   5   3        2.20        1.73      2.67 o 
  -3   5   3      492.60      447.85      9.12 o 
  -2   5   3      903.96      842.63     12.32 o 
  -1   5   3      911.77      788.29     10.55 o 
   0   5   3      876.03      847.48     10.94 o 
   1   5   3       20.56       18.76      2.58 o 
   2   5   3      256.75      329.01      8.39 o 
   3   5   3       89.05      127.07      5.69 o 
   4   5   3      474.43      422.08     13.52 o 
   5   5   3       74.64       72.30      6.44 o 
   6   5   3       97.28      118.61     16.54 o 
   7   5   3       65.38       71.30     11.64 o 
   8   5   3       29.97       20.67     12.41 o 
   9   5   3       17.21       -2.37      7.41 o 
  -9   6   3        2.51        8.90      9.57 o 
  -8   6   3        9.15       -4.94      7.63 o 
  -7   6   3      111.61       97.65     12.65 o 
  -6   6   3        2.18       -7.28      5.54 o 
  -5   6   3      137.50      148.14     12.24 o 
  -4   6   3        6.37        0.91      3.74 o 
  -3   6   3      204.15      191.04      8.43 o 
  -2   6   3      409.13      397.20      9.09 o 
  -1   6   3      674.66      770.78     11.37 o 
   0   6   3       10.97       18.11      2.99 o 
   1   6   3      338.64      369.52      7.76 o 
   2   6   3      520.45      491.79     10.27 o 
   3   6   3       56.00       78.17      5.27 o 
   4   6   3       96.47      101.00      9.13 o 
   5   6   3      671.04      726.20     20.67 o 
   6   6   3      131.79      106.50     12.82 o 
   7   6   3        0.07       -2.15      7.58 o 
   8   6   3        6.12        9.41     13.43 o 
   9   6   3        0.09        0.27     17.79 o 
  -8   7   3        8.70       24.94      8.85 o 
  -7   7   3       50.32       61.17     10.88 o 
  -6   7   3       33.37       39.07      8.84 o 
  -5   7   3       42.72       47.49      9.18 o 
  -4   7   3       17.59       19.84      5.99 o 
  -3   7   3       50.66       61.85      6.48 o 
  -2   7   3       15.10       22.80      4.79 o 
  -1   7   3       28.80       18.53      4.81 o 
   0   7   3      148.01      159.16      6.18 o 
   1   7   3      689.88      701.55     13.13 o 
   2   7   3      189.50      182.92      7.46 o 
   3   7   3     1044.59     1045.34     18.32 o 
   4   7   3       16.26        6.72      6.50 o 
   5   7   3       49.29       83.99     11.98 o 
   6   7   3       49.23       88.69     23.98 o 
   7   7   3       62.96       94.95     13.88 o 
   8   7   3        0.06       10.19      7.33 o 
  -7   8   3        4.33       -3.96      6.64 o 
  -6   8   3        0.06       13.50      7.16 o 
  -5   8   3       73.32       73.65     11.34 o 
  -4   8   3        0.01        7.82      6.03 o 
  -3   8   3       78.45       98.39      8.07 o 
  -2   8   3      118.36      140.84      8.83 o 
  -1   8   3      546.32      508.98     13.91 o 
   0   8   3       20.13       17.10      4.51 o 
   1   8   3       39.99       34.72      5.08 o 
   2   8   3       95.86      112.00     10.38 o 
   3   8   3        2.60        3.14      5.32 o 
   4   8   3        8.72       11.04      8.38 o 
   5   8   3        5.55        8.75      7.69 o 
   6   8   3       18.51       19.70     11.63 o 
   7   8   3       16.98       34.92     15.94 o 
  -6   9   3        6.43        5.41      7.58 o 
  -5   9   3        2.84       -3.31      6.14 o 
  -4   9   3      201.43      193.97     15.27 o 
  -3   9   3       13.19       14.19      5.81 o 
  -2   9   3       18.55       11.41      5.45 o 
  -1   9   3      136.08      127.65     10.79 o 
   0   9   3      448.47      498.76     19.18 o 
   1   9   3      243.25      217.59     10.01 o 
   2   9   3       93.72       97.45      8.50 o 
   3   9   3        2.86       -7.59      5.06 o 
   4   9   3       72.00       83.22      9.86 o 
   5   9   3       30.68       30.89      7.65 o 
   6   9   3        0.43       -3.42      7.29 o 
  -5  10   3        1.52       -1.40     18.63 o 
  -4  10   3       29.98        7.89      8.13 o 
  -3  10   3       20.47       29.89     11.29 o 
  -2  10   3        4.56        2.60      5.85 o 
  -1  10   3       43.58       62.58      9.45 o 
   0  10   3       49.24       54.29     25.45 o 
   1  10   3        6.18        1.54      9.07 o 
   2  10   3       45.42       34.96     15.83 o 
   3  10   3        7.22        6.62      6.91 o 
   4  10   3      101.34      106.87     12.00 o 
   5  10   3        0.03        3.15      6.35 o 
  -2  11   3       25.30       25.28      9.45 o 
  -1  11   3        0.04       -2.25      9.69 o 
   0  11   3        0.98        8.52     11.97 o 
   1  11   3       21.44       40.91     18.39 o 
   2  11   3       16.21       10.24     15.52 o 
  -9   0   4      215.15      204.02     14.89 o 
  -8   0   4     2097.81     1895.78     42.32 o 
  -7   0   4       18.16       19.51      6.83 o 
  -6   0   4       22.96       46.05      8.10 o 
  -5   0   4      925.90      900.37     29.05 o 
  -4   0   4      267.26      235.59     13.32 o 
  -3   0   4     7961.47     6323.36    101.42 o 
  -1   0   4     1961.98      937.88     17.35 o 
   0   0   4    17218.78    16137.56    245.21 o 
   1   0   4    34825.90    35408.12    519.83 o 
   2   0   4     9609.52     8263.28    239.41 o 
   3   0   4        6.15       19.36      3.61 o 
   4   0   4      549.51     1091.22     31.17 o 
   5   0   4     2321.57     2452.12     39.86 o 
   6   0   4      231.62      181.33     11.12 o 
   7   0   4       71.79       90.32      9.49 o 
   8   0   4      155.46      188.21     28.53 o 
   9   0   4      181.81      209.26     22.10 o 
  10   0   4       58.45       74.35     16.09 o 
 -10   1   4        6.72        9.36      7.36 o 
  -9   1   4      156.06      157.91     14.18 o 
  -8   1   4       74.37       79.48      7.24 o 
  -7   1   4      562.69      521.88     12.43 o 
  -6   1   4      520.37      557.48     11.96 o 
  -5   1   4      132.50      142.37      7.03 o 
  -4   1   4      401.36      354.84      8.88 o 
  -3   1   4       90.97      113.91      7.49 o 
  -2   1   4    12458.10     9981.23     83.06 o 
  -1   1   4     4107.60     2714.53     45.67 o 
   0   1   4    22064.08    20673.06    612.42 o 
   2   1   4     6761.15     6656.15     63.58 o 
   3   1   4       18.76       13.83      2.23 o 
   4   1   4     8178.28     8553.97     71.36 o 
   5   1   4      210.85      178.34      5.47 o 
   6   1   4       91.92       55.56      5.19 o 
   7   1   4       67.47       72.78      8.17 o 
   8   1   4       56.24       56.31      7.55 o 
   9   1   4      286.92      304.84     14.30 o 
  10   1   4        0.34       14.46     15.57 o 
 -10   2   4       48.35       61.36     11.58 o 
  -9   2   4      176.80      166.91     14.92 o 
  -8   2   4      111.62      136.66     13.02 o 
  -7   2   4        8.06        7.95      4.02 o 
  -6   2   4       47.29       76.30      6.25 o 
  -5   2   4      966.11     1145.82     22.41 o 
  -4   2   4      888.27      880.22     14.89 o 
  -3   2   4      181.04      137.88      5.02 o 
  -2   2   4     2974.96     3825.88     36.92 o 
  -1   2   4    42279.78    41641.03    360.42 o 
   0   2   4       62.91       31.53      2.49 o 
   1   2   4      108.03      106.75      4.21 o 
   2   2   4     1978.38     1963.59     20.75 o 
   3   2   4     1452.41     1843.00     21.18 o 
   4   2   4     1315.43     1343.21     15.56 o 
   5   2   4       30.47       29.00      3.84 o 
   6   2   4      390.81      409.54     13.51 o 
   7   2   4        0.15        3.04      4.12 o 
   8   2   4      136.44      144.79     18.50 o 
   9   2   4       17.74       15.93      6.03 o 
  10   2   4       32.68       44.14     14.16 o 
 -10   3   4       14.56       44.25     19.38 o 
  -9   3   4        5.85        1.55     12.20 o 
  -8   3   4       64.52       42.62     13.25 o 
  -7   3   4      362.13      381.86     18.51 o 
  -6   3   4        3.11        7.45      3.33 o 
  -5   3   4     2965.60     2754.09     30.07 o 
  -4   3   4     4800.72     5328.78     57.75 o 
  -3   3   4     3971.54     4123.58     37.09 o 
  -2   3   4     1895.26     1992.16     20.15 o 
  -1   3   4     1867.17     1855.31     17.11 o 
   0   3   4     1934.77     1651.56     14.27 o 
   1   3   4      189.18      327.93      6.22 o 
   2   3   4     1957.99     1490.44     15.52 o 
   3   3   4      414.72      273.98      9.89 o 
   4   3   4        5.25       27.21      4.28 o 
   5   3   4        6.20       -6.13      6.42 o 
   6   3   4      126.40      173.68     10.12 o 
   7   3   4      304.48      300.74     13.42 o 
   8   3   4       14.45       13.96      5.61 o 
   9   3   4      266.40      300.44     18.66 o 
  10   3   4        6.33        5.54     10.35 o 
 -10   4   4        0.08       -6.82      6.66 o 
  -9   4   4       35.04       15.14      9.72 o 
  -8   4   4        1.73       27.96      7.88 o 
  -7   4   4        4.21        1.37      5.72 o 
  -6   4   4       39.06       40.28      8.30 o 
  -5   4   4     1103.49     1063.19     15.05 o 
  -4   4   4      199.46      202.18      7.53 o 
  -3   4   4     1736.88     2024.68     22.41 o 
  -2   4   4     6991.33     7097.42     73.48 o 
  -1   4   4      294.54      355.44      7.02 o 
   0   4   4      837.75      922.17     10.61 o 
   1   4   4      102.10      176.04      6.27 o 
   2   4   4     3220.17     3138.77     34.67 o 
   3   4   4     2097.21     2190.32     22.28 o 
   4   4   4       11.12       11.81      3.49 o 
   5   4   4      627.14      565.49     13.52 o 
   6   4   4       89.21       87.31      8.31 o 
   7   4   4      646.36      693.09     29.80 o 
   8   4   4       76.39       84.55     12.49 o 
   9   4   4        6.71        1.94      7.20 o 
  10   4   4       25.16       22.69     10.33 o 
  -9   5   4        2.90       -5.86      8.58 o 
  -8   5   4      242.83      246.67     28.27 o 
  -7   5   4       11.78        7.53      7.00 o 
  -6   5   4      341.62      351.11     17.05 o 
  -5   5   4        8.27       -2.49      3.85 o 
  -4   5   4      119.80       95.08      9.44 o 
  -3   5   4        3.88        1.57      2.74 o 
  -2   5   4      193.38      210.76      6.32 o 
  -1   5   4       16.98       14.18      2.71 o 
   0   5   4      540.67      577.35      8.97 o 
   1   5   4        1.92        0.66      2.07 o 
   2   5   4      188.18      154.53      5.89 o 
   3   5   4      401.72      311.17      8.37 o 
   4   5   4       17.21       19.53      4.24 o 
   5   5   4       18.17       35.15      5.33 o 
   6   5   4     1197.46     1179.64     25.10 o 
   7   5   4        0.27        2.64     14.71 o 
   8   5   4        2.47        9.03      7.83 o 
   9   5   4        1.09       11.86      8.96 o 
  -9   6   4       11.38       13.76      9.77 o 
  -8   6   4        1.55       -3.54      7.02 o 
  -7   6   4       15.39       18.91     10.63 o 
  -6   6   4      121.38      103.09     11.88 o 
  -5   6   4      149.50      154.63     22.42 o 
  -4   6   4        3.12        6.01      5.96 o 
  -3   6   4      307.71      323.79     12.19 o 
  -2   6   4        3.80        5.29      2.88 o 
  -1   6   4        0.04       -1.25      2.56 o 
   0   6   4       82.92       80.11      4.33 o 
   1   6   4       62.49       88.05      4.49 o 
   2   6   4      253.09      274.94      8.11 o 
   3   6   4       93.05       69.21      5.02 o 
   4   6   4      111.88      112.77      7.50 o 
   5   6   4       26.52       41.11      5.77 o 
   6   6   4       71.73       59.84     10.71 o 
   7   6   4       10.04        9.43     11.13 o 
   8   6   4      181.47      191.59     18.06 o 
   9   6   4        9.12       11.13      8.93 o 
  -8   7   4        4.37        7.99      8.54 o 
  -7   7   4        0.31       13.60      7.15 o 
  -6   7   4        9.52       -2.55      5.66 o 
  -5   7   4       11.30        3.13      5.95 o 
  -4   7   4        1.03        1.36      4.39 o 
  -3   7   4      422.13      442.94     14.62 o 
  -2   7   4        2.53        0.18      3.64 o 
  -1   7   4      339.16      365.12      9.35 o 
   0   7   4      126.65      119.91      5.59 o 
   1   7   4      256.16      283.50      8.77 o 
   2   7   4      113.97      134.82      6.79 o 
   3   7   4        0.63       16.32      4.49 o 
   4   7   4        3.06        3.21      4.76 o 
   5   7   4      190.28      201.62     12.67 o 
   6   7   4       41.28       62.44     13.53 o 
   7   7   4       75.19       76.03     10.26 o 
   8   7   4        6.63        3.51      9.04 o 
  -7   8   4        1.38       -9.00      6.00 o 
  -6   8   4       37.73       34.13      9.14 o 
  -5   8   4       80.86       83.44     11.46 o 
  -4   8   4        1.11       -0.95      5.76 o 
  -3   8   4       35.03       24.91      8.88 o 
  -2   8   4       39.52       43.21     11.09 o 
  -1   8   4       24.73       14.96      5.00 o 
   0   8   4        6.75        0.70      3.83 o 
   1   8   4        7.99        7.91      3.98 o 
   2   8   4        7.27       12.35      4.01 o 
   3   8   4       86.07       77.50     15.10 o 
   4   8   4      258.09      230.70     12.94 o 
   5   8   4       26.26       27.56      7.15 o 
   6   8   4        9.59        2.01     10.92 o 
   7   8   4      113.48      151.98     52.33 o 
  -6   9   4       13.17       -2.69      7.02 o 
  -5   9   4        1.58       -1.81      6.37 o 
  -4   9   4        6.01        4.97      6.55 o 
  -3   9   4        3.54       -2.15      5.05 o 
  -2   9   4       42.11       44.66      7.92 o 
  -1   9   4       11.06       14.68      6.33 o 
   0   9   4       10.56       27.50      7.27 o 
   1   9   4       18.81       17.12      8.20 o 
   2   9   4        0.63       -2.26      5.10 o 
   3   9   4       17.29       21.14      6.92 o 
   4   9   4       25.20       28.36      7.43 o 
   5   9   4        3.67        2.18      6.07 o 
   6   9   4        3.52        8.28      7.92 o 
  -5  10   4        1.03       -4.43      7.33 o 
  -4  10   4        0.23       12.43      7.72 o 
  -3  10   4        3.73        2.04      9.25 o 
  -2  10   4        5.21       -1.43     12.02 o 
  -1  10   4       11.30       23.51      7.42 o 
   0  10   4        6.23       11.03      9.31 o 
   1  10   4        3.73       -9.86     14.79 o 
   2  10   4       54.47       82.24     20.33 o 
   3  10   4      127.86      124.53     11.79 o 
   4  10   4       82.53      103.67     11.57 o 
   5  10   4       18.70       34.75      8.39 o 
  -2  11   4        6.28        9.46      8.93 o 
  -1  11   4        8.62       -0.06     11.36 o 
   0  11   4        1.90        5.60      9.80 o 
   1  11   4       18.53       30.51     16.67 o 
   2  11   4       26.15        6.17     13.64 o 
 -11   1   5       22.91        9.93     13.01 o 
 -10   1   5       53.56       72.19     11.93 o 
  -9   1   5      118.45      132.76     13.15 o 
  -8   1   5     1987.86     2070.37     29.92 o 
  -7   1   5      434.15      388.15     11.49 o 
  -6   1   5       54.37       61.65      5.04 o 
  -5   1   5      273.48      262.50      7.68 o 
  -4   1   5      601.08      620.93     11.95 o 
  -3   1   5     1972.08     1743.28     22.87 o 
  -2   1   5       16.10       27.90      2.99 o 
   0   1   5       31.31       72.79      2.97 o 
   1   1   5     6331.38     7467.49     62.99 o 
   2   1   5     1519.41     1080.97     20.28 o 
   3   1   5        3.32       13.21      2.12 o 
   4   1   5     4030.06     4283.52     40.42 o 
   5   1   5      588.45      623.45      9.85 o 
   6   1   5      200.82      203.31      8.17 o 
   7   1   5        4.91        1.34      3.48 o 
   8   1   5      210.76      237.15     12.17 o 
   9   1   5      134.35      131.21     11.02 o 
  10   1   5        6.83       10.24     11.23 o 
 -10   2   5        0.03       -9.58      6.38 o 
  -9   2   5        1.57       -8.93      5.96 o 
  -8   2   5       38.64       41.63      8.81 o 
  -7   2   5      129.09      120.66      8.65 o 
  -6   2   5        0.17        0.00      2.98 o 
  -5   2   5      666.25      723.67     12.80 o 
  -4   2   5      105.01      106.44      5.02 o 
  -3   2   5     3447.20     3930.37     96.17 o 
  -1   2   5    17129.07    20303.38    269.89 o 
   0   2   5     3201.21     3294.94     28.71 o 
   1   2   5     5042.66     4610.33     39.23 o 
   2   2   5     1795.52     2260.08     23.20 o 
   3   2   5      545.14      786.25     12.58 o 
   4   2   5       39.79       65.46      3.82 o 
   5   2   5       61.78       86.73      6.65 o 
   6   2   5      175.07      200.02      9.99 o 
   7   2   5       41.83       53.30      9.69 o 
   8   2   5      354.10      386.07     18.28 o 
   9   2   5       15.28        6.38      5.93 o 
  10   2   5        2.08        4.13      5.80 o 
 -10   3   5       70.69       75.04     12.63 o 
  -9   3   5       14.70       23.77     15.65 o 
  -8   3   5      348.50      358.25     18.63 o 
  -7   3   5      828.07      801.85     25.75 o 
  -6   3   5      118.75      170.32      7.25 o 
  -5   3   5       35.05       41.15      5.83 o 
  -4   3   5       51.52       68.69      5.61 o 
  -3   3   5     1427.19     1743.04     19.26 o 
  -2   3   5     1169.09      826.24     10.93 o 
  -1   3   5       85.89      104.37      4.28 o 
   0   3   5      132.52      195.55      5.87 o 
   1   3   5       59.78       64.59      3.29 o 
   2   3   5      982.26     1280.22     14.09 o 
   3   3   5        3.02       -1.29      2.80 o 
   4   3   5      110.83       87.67      6.95 o 
   5   3   5       20.53       46.12      5.07 o 
   6   3   5       55.97       59.95      7.07 o 
   7   3   5       45.59       43.34      7.12 o 
   8   3   5       12.99       11.44      5.83 o 
   9   3   5        1.64        4.48      6.98 o 
  10   3   5       86.68       94.11     20.01 o 
 -10   4   5       40.40       39.20     11.08 o 
  -9   4   5       23.09       20.92      9.01 o 
  -8   4   5      170.32      173.12     15.27 o 
  -7   4   5      154.49      142.89     13.30 o 
  -6   4   5      143.43      121.49      9.40 o 
  -5   4   5       64.65       75.64      6.52 o 
  -4   4   5        9.79       14.05      4.08 o 
  -3   4   5       80.29       96.83      8.11 o 
  -2   4   5     3247.40     3275.20     31.26 o 
  -1   4   5     1021.19     1140.45     13.27 o 
   0   4   5     2226.75     2457.73     24.19 o 
   1   4   5     2811.96     3033.19     27.26 o 
   2   4   5      211.74      300.71      7.05 o 
   3   4   5      175.77      202.75      6.19 o 
   4   4   5        4.67        3.34      3.22 o 
   5   4   5      602.19      568.31     13.74 o 
   6   4   5       53.74       64.58      9.35 o 
   7   4   5       32.31       37.92      7.08 o 
   8   4   5      165.45      170.78     15.57 o 
   9   4   5       19.04        6.86      8.26 o 
  10   4   5        5.24       -7.65     13.58 o 
  -9   5   5       37.39       28.89     17.16 o 
  -8   5   5       64.67       79.35     12.38 o 
  -7   5   5        0.27       13.01     10.76 o 
  -6   5   5      109.96      113.60     11.80 o 
  -5   5   5      218.14      188.32      9.48 o 
  -4   5   5      191.00      201.71     17.94 o 
  -3   5   5     1354.29     1402.53     24.25 o 
  -2   5   5      986.38     1011.71     14.77 o 
  -1   5   5      190.50      143.18      5.28 o 
   0   5   5     1768.15     1582.89     16.24 o 
   1   5   5      814.67      737.41     10.11 o 
   2   5   5      242.87      209.41      7.78 o 
   3   5   5      127.25      147.35      6.13 o 
   4   5   5      139.74      133.26     11.79 o 
   5   5   5      232.90      244.62      9.91 o 
   6   5   5     1727.95     1800.21     32.18 o 
   7   5   5        0.01       -6.76     10.29 o 
   8   5   5        0.17      -10.07      6.71 o 
   9   5   5       24.50       17.17      8.97 o 
  -9   6   5        9.33        3.90      8.92 o 
  -8   6   5        1.15       -2.44      7.09 o 
  -7   6   5        9.55       11.18      7.44 o 
  -6   6   5       57.20       64.68     10.13 o 
  -5   6   5       29.15       11.98      5.98 o 
  -4   6   5       93.15      114.57      8.39 o 
  -3   6   5       12.42        9.13      4.78 o 
  -2   6   5      175.47      180.12      6.44 o 
  -1   6   5       69.43       92.60      5.00 o 
   0   6   5      139.69      118.26      4.92 o 
   1   6   5      175.08      195.43      6.89 o 
   2   6   5       25.62       27.15      3.90 o 
   3   6   5      212.23      207.70      7.47 o 
   4   6   5       26.90       34.20      5.85 o 
   5   6   5       86.64       92.25      7.70 o 
   6   6   5       28.44       25.31      7.14 o 
   7   6   5      351.08      362.21     20.88 o 
   8   6   5        0.91        2.58      8.23 o 
   9   6   5        8.32       28.23      9.94 o 
  -8   7   5        1.87       -1.54      6.81 o 
  -7   7   5       16.02       35.05      9.01 o 
  -6   7   5        0.33       -3.88      5.26 o 
  -5   7   5      780.24      732.59     66.44 o 
  -4   7   5       88.76       76.56      8.00 o 
  -3   7   5      522.04      464.92     14.96 o 
  -2   7   5        0.11        1.67      3.61 o 
  -1   7   5      262.93      291.26      8.55 o 
   0   7   5      179.16      181.73      7.37 o 
   1   7   5       11.30       19.51      4.39 o 
   2   7   5       53.98       39.57      4.73 o 
   3   7   5      431.94      410.01     14.48 o 
   4   7   5       39.53       65.99      6.47 o 
   5   7   5       78.29       70.38      9.03 o 
   6   7   5      283.66      305.04     19.10 o 
   7   7   5       10.87       20.84      9.69 o 
   8   7   5        1.18       18.00     10.21 o 
  -7   8   5       15.37       16.13      8.35 o 
  -6   8   5       55.28       22.07      8.20 o 
  -5   8   5       37.94       34.90      8.96 o 
  -4   8   5       83.32       86.57      8.95 o 
  -3   8   5       83.63       56.88      7.59 o 
  -2   8   5      187.36      155.33      9.24 o 
  -1   8   5       14.26        1.82      5.22 o 
   0   8   5       55.89       59.56      6.81 o 
   1   8   5        0.12        0.60      3.65 o 
   2   8   5        8.92        4.01      3.85 o 
   3   8   5        8.60       -0.41      4.83 o 
   4   8   5        0.50        1.92      8.51 o 
   5   8   5        0.17        4.77      5.73 o 
   6   8   5        9.16        2.70      6.14 o 
   7   8   5        6.18       14.99     34.35 o 
  -6   9   5        0.06       -0.14      6.06 o 
  -5   9   5       98.59       85.79     11.75 o 
  -4   9   5       68.16       68.85     28.01 o 
  -3   9   5       53.10       63.89      8.54 o 
  -2   9   5       31.55       25.01      8.43 o 
  -1   9   5        2.38       -2.09      6.22 o 
   0   9   5      248.92      240.18     13.49 o 
   1   9   5       55.08       69.86      8.72 o 
   2   9   5       47.78       78.26      9.06 o 
   3   9   5       10.28       15.94      7.29 o 
   4   9   5        8.27       11.11      6.24 o 
   5   9   5       19.13       26.60      7.85 o 
   6   9   5        4.18        8.12     12.62 o 
  -5  10   5       20.03        8.08     12.25 o 
  -4  10   5        2.86       -5.80     12.23 o 
  -3  10   5        4.36       10.50     10.45 o 
  -2  10   5       18.67        3.73      7.89 o 
  -1  10   5        9.04       10.44      9.05 o 
   0  10   5      108.62      119.87     11.87 o 
   1  10   5        5.61        9.30      9.35 o 
   2  10   5        1.64       -3.91      8.52 o 
   3  10   5        0.55        6.60      6.60 o 
   4  10   5        0.97        5.79      7.80 o 
  -2  11   5        0.05       -9.88      7.32 o 
  -1  11   5        0.36        6.37     15.00 o 
   0  11   5       57.09       22.30     11.36 o 
   1  11   5       31.65       42.90     19.02 o 
   2  11   5       24.11       42.32     18.34 o 
 -10   0   6       50.87       47.55     15.05 o 
  -9   0   6      530.09      528.32     21.75 o 
  -8   0   6      173.34      185.87     10.39 o 
  -7   0   6       60.58       60.91      6.51 o 
  -6   0   6       15.41       14.79      4.84 o 
  -5   0   6       41.91       55.85      8.83 o 
  -4   0   6      147.91      206.54     12.23 o 
  -3   0   6     1919.72     1626.48     33.65 o 
  -2   0   6     2708.83     4654.64     53.77 o 
  -1   0   6     4487.84     4227.97     47.93 o 
   0   0   6     4502.93     5141.89     78.84 o 
   1   0   6    21131.70    20796.09    301.32 o 
   2   0   6     3305.08     4590.35     55.27 o 
   3   0   6     2533.50     2038.15     30.87 o 
   4   0   6     6268.80     8985.82    105.83 o 
   5   0   6      106.82       67.78      7.19 o 
   6   0   6       67.86       54.43      7.46 o 
   7   0   6      105.90      128.36     12.64 o 
   8   0   6      112.42      176.81     28.35 o 
   9   0   6       69.51       30.78     11.81 o 
  10   0   6       48.76       58.15     15.05 o 
 -11   1   6        7.73        3.76     13.27 o 
 -10   1   6       10.34        6.90      7.71 o 
  -9   1   6      224.37      188.45     19.89 o 
  -8   1   6      881.80      935.06     19.03 o 
  -7   1   6        7.14       14.31      3.93 o 
  -6   1   6      749.28      796.18     14.62 o 
  -5   1   6      569.82      421.56     10.85 o 
  -4   1   6      987.13      823.09     14.05 o 
  -3   1   6     1825.98     1105.64     24.02 o 
  -2   1   6      207.49      216.21      4.96 o 
  -1   1   6     3428.38     4211.09     39.84 o 
   0   1   6     4905.63     3807.67     43.03 o 
   1   1   6        1.88       48.63     26.87 o 
   2   1   6     1911.25     1223.80     18.97 o 
   3   1   6     2221.10     1848.32     17.96 o 
   4   1   6     2102.47     2093.07     21.11 o 
   5   1   6      229.20      189.81      7.31 o 
   6   1   6        0.53       -3.34      2.89 o 
   7   1   6      199.95      186.21      8.68 o 
   8   1   6       17.25       12.31      5.31 o 
   9   1   6        0.73        6.85      5.87 o 
  10   1   6        6.98       15.66      7.76 o 
 -10   2   6       69.22       52.35     10.70 o 
  -9   2   6       70.54       79.08     11.82 o 
  -8   2   6      194.44      213.35     21.68 o 
  -7   2   6      152.99      148.63      7.58 o 
  -6   2   6      151.93      161.72      6.96 o 
  -5   2   6      285.16      311.96     11.09 o 
  -4   2   6       64.35      114.40      5.63 o 
  -3   2   6     1508.18     1799.71     21.19 o 
  -2   2   6     4654.51     4185.04     51.59 o 
  -1   2   6    27136.87    26812.45    231.99 o 
   0   2   6     1580.37     1106.08     21.96 o 
   1   2   6      255.30      472.66     11.59 o 
   2   2   6      698.06      723.76     11.24 o 
   3   2   6      597.55      613.66     11.09 o 
   4   2   6      880.67     1009.40     13.19 o 
   5   2   6     1706.33     1883.48     23.58 o 
   6   2   6       21.44       25.22      6.77 o 
   7   2   6      358.87      393.28     14.51 o 
   8   2   6       70.57       71.47     10.47 o 
   9   2   6      109.75       79.78     15.82 o 
  10   2   6       40.15       27.32      7.40 o 
 -10   3   6        0.03        2.97      6.75 o 
  -9   3   6       19.98       50.40     10.63 o 
  -8   3   6      173.41      172.24     22.99 o 
  -7   3   6       52.12       64.04      9.99 o 
  -6   3   6        5.63       17.83      5.06 o 
  -5   3   6     1264.47     1331.20     21.80 o 
  -4   3   6     2206.40     2192.99     39.53 o 
  -3   3   6     1285.85     1851.31     19.93 o 
  -2   3   6     7124.97     6389.03     52.86 o 
  -1   3   6     1552.97     1027.56     13.74 o 
   0   3   6     4665.31     4076.03     47.60 o 
   1   3   6     2612.23     2229.51     26.76 o 
   2   3   6     4671.45     4727.04     55.84 o 
   3   3   6       11.91       14.15      3.17 o 
   4   3   6      198.74      246.19      8.38 o 
   5   3   6        3.71        4.76      3.46 o 
   6   3   6      844.53      800.25     28.37 o 
   7   3   6      323.11      324.69     13.59 o 
   8   3   6        5.08        7.38      5.36 o 
   9   3   6       41.42       75.31     19.19 o 
  10   3   6       18.68        5.25      7.98 o 
 -10   4   6        0.85       -7.02     11.42 o 
  -9   4   6       20.66       24.32      8.52 o 
  -8   4   6       30.67       46.42      7.66 o 
  -7   4   6      369.70      306.89     16.63 o 
  -6   4   6      138.80      155.01     13.49 o 
  -5   4   6       88.65       84.93      6.89 o 
  -4   4   6      777.30      790.74     12.76 o 
  -3   4   6      115.61      142.04      5.30 o 
  -2   4   6     1202.91     1064.56     13.97 o 
  -1   4   6      320.39      284.67      6.85 o 
   0   4   6      116.98      111.99      4.01 o 
   1   4   6       87.55       69.02      3.96 o 
   2   4   6     1263.48     1112.79     14.18 o 
   3   4   6        0.66       -2.75      2.20 o 
   4   4   6      590.45      594.10     13.10 o 
   5   4   6      248.41      222.45      9.17 o 
   6   4   6     1545.70     1554.62     29.03 o 
   7   4   6        2.66        4.72      6.15 o 
   8   4   6       82.84       81.86      9.65 o 
   9   4   6        1.63        2.70      7.10 o 
  10   4   6       16.74       18.05      9.79 o 
  -9   5   6      127.72      130.36     15.49 o 
  -8   5   6      315.07      280.19     18.24 o 
  -7   5   6      661.12      625.40     36.47 o 
  -6   5   6       88.37       99.52     20.85 o 
  -5   5   6        0.00       -3.63      3.72 o 
  -4   5   6      346.36      376.29     12.11 o 
  -3   5   6      198.49      183.59     10.51 o 
  -2   5   6     1735.47     1813.52     21.82 o 
  -1   5   6       60.42       47.77      3.56 o 
   0   5   6      324.27      433.64     10.22 o 
   1   5   6        0.02        8.40      2.42 o 
   2   5   6     1884.51     1906.22     22.48 o 
   3   5   6      465.95      518.99     12.32 o 
   4   5   6      316.40      289.09      9.82 o 
   5   5   6        0.11        0.72      3.74 o 
   6   5   6      249.43      297.00     11.71 o 
   7   5   6        0.93       10.89      8.13 o 
   8   5   6        4.29        4.01      7.33 o 
   9   5   6        8.75        7.03      9.22 o 
  -9   6   6        2.59       -8.66      7.78 o 
  -8   6   6       23.12       37.35      9.62 o 
  -7   6   6       37.57       47.36      9.85 o 
  -6   6   6       12.33       19.93      7.31 o 
  -5   6   6       11.64       -2.09      4.48 o 
  -4   6   6       81.98       79.02      7.53 o 
  -3   6   6       74.82       64.79      6.79 o 
  -2   6   6       24.71       29.26      9.01 o 
  -1   6   6        4.47        6.09      2.83 o 
   0   6   6       12.88       21.30      3.19 o 
   1   6   6        7.91        1.31      2.91 o 
   2   6   6      493.87      519.82     10.85 o 
   3   6   6      199.22      220.86      8.95 o 
   4   6   6       38.07       48.37      6.02 o 
   5   6   6        0.14        2.97      4.19 o 
   6   6   6       73.72       74.81      9.75 o 
   7   6   6       94.55      125.24     14.66 o 
   8   6   6        2.14        2.77      8.31 o 
   9   6   6        0.37      -10.25      6.84 o 
  -8   7   6        0.05        0.46      7.00 o 
  -7   7   6        4.22       12.68      7.00 o 
  -6   7   6        6.78        8.45      6.73 o 
  -5   7   6       29.67       19.04      6.99 o 
  -4   7   6        6.30        0.94      4.61 o 
  -3   7   6        0.12        7.42      6.02 o 
  -2   7   6        7.06        8.00      4.44 o 
  -1   7   6      105.77      125.63      7.53 o 
   0   7   6       50.43       46.30      4.81 o 
   1   7   6        7.30       11.49      3.79 o 
   2   7   6      172.27      148.67      7.03 o 
   3   7   6       28.39       25.27      4.98 o 
   4   7   6       93.52       92.52      8.77 o 
   5   7   6      124.29      139.04      9.79 o 
   6   7   6        2.99       20.22      6.82 o 
   7   7   6       26.96       32.22     14.34 o 
   8   7   6        0.66        6.38      9.03 o 
  -7   8   6        0.01        5.57     14.08 o 
  -6   8   6       12.21       11.42      6.85 o 
  -5   8   6      250.88      229.53     19.78 o 
  -4   8   6        3.71       -4.31      4.69 o 
  -3   8   6       19.06        6.84      5.53 o 
  -2   8   6      324.43      345.08     15.65 o 
  -1   8   6       75.15       66.15      8.46 o 
   0   8   6        0.26        7.87      5.78 o 
   1   8   6        9.24        8.22      4.01 o 
   2   8   6      135.31      138.62      7.83 o 
   3   8   6       12.37       19.21      5.88 o 
   4   8   6       32.20       42.97     13.68 o 
   5   8   6        0.37       -3.47      6.06 o 
   6   8   6       17.28       17.80     13.17 o 
   7   8   6       33.02       30.14     14.89 o 
  -6   9   6        0.15       -2.39      7.20 o 
  -5   9   6        8.33       -0.95      6.84 o 
  -4   9   6        3.51       -2.56      5.89 o 
  -3   9   6       10.15        5.91      6.23 o 
  -2   9   6       23.86       22.17     12.20 o 
  -1   9   6       96.08      103.88     10.45 o 
   0   9   6      626.18      646.18     20.54 o 
   1   9   6       86.04       71.30      7.85 o 
   2   9   6       10.13        9.03      5.56 o 
   3   9   6       37.24       41.46      8.07 o 
   4   9   6       68.71       64.47      9.46 o 
   5   9   6       22.52       35.13      7.89 o 
   6   9   6        5.24       -6.35      7.24 o 
  -5  10   6        4.15       -9.71      6.58 o 
  -4  10   6        4.45       -2.63      6.33 o 
  -3  10   6       21.02       11.88     14.79 o 
  -2  10   6       12.09       13.42      7.93 o 
  -1  10   6        0.08        8.39      7.71 o 
   0  10   6       16.25       21.14     11.80 o 
   1  10   6       27.18       40.42     15.34 o 
   2  10   6        0.85      -10.53      8.00 o 
   3  10   6       68.27       76.57     13.80 o 
   4  10   6        0.98       -6.31     10.92 o 
  -2  11   6        0.96      -11.26      7.76 o 
  -1  11   6       13.01        8.19     14.79 o 
   0  11   6       78.11      110.35     23.36 o 
   1  11   6       49.47        9.82     15.26 o 
   2  11   6       13.02        4.34     14.26 o 
 -11   1   7       34.97       39.66     16.56 o 
 -10   1   7       44.93       41.46     10.06 o 
  -9   1   7       86.30       82.89     10.61 o 
  -8   1   7      249.79      277.84     11.00 o 
  -7   1   7       75.18       88.04      7.18 o 
  -6   1   7      110.84      113.23     12.67 o 
  -5   1   7      165.07      159.19      9.42 o 
  -4   1   7      481.56      399.91      9.45 o 
  -3   1   7      115.77      139.40      5.07 o 
  -2   1   7     4505.64     3650.78     35.25 o 
  -1   1   7     6056.02     7001.30     62.82 o 
   0   1   7     4837.74     3962.13     60.93 o 
   1   1   7      327.77      453.74      7.61 o 
   2   1   7     3562.06     4085.50     36.07 o 
   3   1   7     3008.36     3339.17     28.29 o 
   4   1   7       81.49       98.53      4.64 o 
   5   1   7       55.38       55.44      4.83 o 
   6   1   7      183.89      219.18      8.41 o 
   7   1   7      167.60      183.14     10.72 o 
   8   1   7      129.66      157.85     11.36 o 
   9   1   7       16.14       14.11      5.91 o 
  10   1   7        1.25       20.84      7.79 o 
 -10   2   7       31.24       15.81     14.55 o 
  -9   2   7       43.89       44.73      9.90 o 
  -8   2   7       32.51       35.70      8.78 o 
  -7   2   7      675.33      654.46     16.89 o 
  -6   2   7       57.54       58.77      5.03 o 
  -5   2   7      134.89      123.41      5.79 o 
  -4   2   7     1747.84     2256.49     60.37 o 
  -3   2   7      613.03      479.43      8.84 o 
  -2   2   7     1008.39     1039.94     18.88 o 
  -1   2   7    24889.37    27319.89    263.01 o 
   0   2   7     4025.99     4084.97    146.19 o 
   1   2   7     1016.64      721.04     14.03 o 
   2   2   7      377.95      298.58      9.89 o 
   3   2   7      219.45      134.53      5.74 o 
   4   2   7      114.89       88.40      4.57 o 
   5   2   7      183.18      208.44      6.73 o 
   6   2   7      153.17      138.49      9.86 o 
   7   2   7       12.27        8.69      6.02 o 
   8   2   7      191.21      188.37     12.12 o 
   9   2   7       92.34       98.41     10.42 o 
  10   2   7        1.53        8.40      5.99 o 
 -10   3   7       44.66       42.42      9.89 o 
  -9   3   7        3.40        8.14      8.23 o 
  -8   3   7        0.67       -0.99      6.52 o 
  -7   3   7        8.53        3.03      7.13 o 
  -6   3   7     1392.11     1205.77     19.50 o 
  -5   3   7       64.51       89.29      5.11 o 
  -4   3   7        7.93        5.41      2.53 o 
  -3   3   7     2113.09     2510.07     27.68 o 
  -2   3   7      789.02     1084.82     52.90 o 
  -1   3   7        0.03        5.58      2.42 o 
   0   3   7       76.20       47.74      3.42 o 
   1   3   7     1526.85     1588.77     18.97 o 
   2   3   7      897.51      673.31     11.88 o 
   3   3   7        1.76        6.56      2.84 o 
   4   3   7        4.17        2.72      3.64 o 
   5   3   7      899.71     1006.68     17.92 o 
   6   3   7      496.01      506.79     15.63 o 
   7   3   7      131.08      137.41     10.59 o 
   8   3   7        9.07        2.73      4.89 o 
   9   3   7      194.65      199.78     13.67 o 
  10   3   7        4.84        6.84      8.50 o 
 -10   4   7       19.97       20.58     10.18 o 
  -9   4   7        0.82        4.44      7.85 o 
  -8   4   7       17.11       12.47      7.77 o 
  -7   4   7       29.55       28.07      7.91 o 
  -6   4   7       41.50       88.17      7.55 o 
  -5   4   7        6.31        6.38      6.13 o 
  -4   4   7       12.25       13.02      4.19 o 
  -3   4   7     2000.20     1849.22     23.16 o 
  -2   4   7      275.88      211.11      9.50 o 
  -1   4   7       95.59      129.58      4.80 o 
   0   4   7     2550.39     2414.21     29.48 o 
   1   4   7      241.80      306.42      9.02 o 
   2   4   7       47.08       46.72      3.67 o 
   3   4   7       94.41       73.09      4.37 o 
   4   4   7       23.98       28.45      4.36 o 
   5   4   7      147.52      173.80      8.40 o 
   6   4   7      399.03      372.12     12.30 o 
   7   4   7      171.90      148.49     16.01 o 
   8   4   7        0.00        0.63      5.12 o 
   9   4   7        6.03        0.54      6.91 o 
  10   4   7        3.10       12.73     10.24 o 
  -9   5   7       12.79       23.95     10.11 o 
  -8   5   7       69.67       59.50     11.02 o 
  -7   5   7        7.70        8.83      6.82 o 
  -6   5   7      472.43      503.22     24.58 o 
  -5   5   7       15.37       18.76      4.99 o 
  -4   5   7      130.11      115.88      7.74 o 
  -3   5   7      201.45      167.19      8.48 o 
  -2   5   7       32.91       40.68      4.13 o 
  -1   5   7      536.53      516.87     11.00 o 
   0   5   7        2.80       12.14      2.53 o 
   1   5   7     1037.42     1049.38     13.94 o 
   2   5   7     1879.80     1939.01     22.34 o 
   3   5   7      313.11      304.74      9.71 o 
   4   5   7       29.62       23.21      4.62 o 
   5   5   7      457.62      386.16     12.09 o 
   6   5   7        0.07        1.47      4.76 o 
   7   5   7        1.58        4.56      5.48 o 
   8   5   7       19.20       22.87      9.30 o 
   9   5   7       11.73       18.46     15.67 o 
  -9   6   7        6.10        1.97      8.36 o 
  -8   6   7        0.08       -4.39      6.62 o 
  -7   6   7      117.36      112.60     12.99 o 
  -6   6   7       29.87       25.32      7.88 o 
  -5   6   7      414.06      391.96     13.90 o 
  -4   6   7       93.60       66.82      8.44 o 
  -3   6   7      537.26      603.34     20.03 o 
  -2   6   7      825.00      855.33     30.71 o 
  -1   6   7      477.88      403.48      9.69 o 
   0   6   7       19.33        8.71      2.60 o 
   1   6   7      140.83      155.16      6.38 o 
   2   6   7       69.41       76.59      5.19 o 
   3   6   7       20.08       26.42      4.83 o 
   4   6   7      682.29      690.13     15.81 o 
   5   6   7      415.65      418.83     23.39 o 
   6   6   7       58.11       63.64      7.38 o 
   7   6   7      155.21      168.23     18.10 o 
   8   6   7       11.06       22.53     10.17 o 
   9   6   7        0.80       -5.59     13.95 o 
  -8   7   7       29.03       35.20      9.61 o 
  -7   7   7        2.31       -3.23      5.92 o 
  -6   7   7        0.01       12.64      9.59 o 
  -5   7   7       22.47       12.81      6.78 o 
  -4   7   7       17.41       38.28      6.61 o 
  -3   7   7       44.63       54.11     13.59 o 
  -2   7   7       16.24       20.09      5.26 o 
  -1   7   7      151.86      143.65      8.81 o 
   0   7   7        0.51        2.82      3.37 o 
   1   7   7      451.21      464.54     10.96 o 
   2   7   7       27.21       34.54      4.68 o 
   3   7   7       32.42       37.69      5.49 o 
   4   7   7      104.68       94.78      7.65 o 
   5   7   7       14.94       14.05      6.62 o 
   6   7   7       20.50       35.21      8.13 o 
   7   7   7       45.56       26.25     10.41 o 
   8   7   7       52.55       30.69     12.25 o 
  -7   8   7       39.00       58.03     10.66 o 
  -6   8   7        0.01       -1.16     10.61 o 
  -5   8   7       39.60       31.14      8.29 o 
  -4   8   7       30.80       35.35     10.50 o 
  -3   8   7        1.58       -2.60      6.72 o 
  -2   8   7        4.14        7.94      5.38 o 
  -1   8   7      106.92      140.66     12.70 o 
   0   8   7      159.73      176.84      9.92 o 
   1   8   7      167.35      190.34      8.32 o 
   2   8   7      114.30      139.50      8.52 o 
   3   8   7        1.36       -1.01      3.86 o 
   4   8   7       37.69       25.50      7.47 o 
   5   8   7      124.48      134.36     12.10 o 
   6   8   7        0.09       -0.73      6.44 o 
   7   8   7       16.09       44.46     13.51 o 
  -6   9   7        6.73       -9.51      7.05 o 
  -5   9   7        0.22        1.93      9.56 o 
  -4   9   7       28.57       22.29     15.13 o 
  -3   9   7       72.77       76.86      9.09 o 
  -2   9   7        6.61       -9.01      6.37 o 
  -1   9   7        4.73        0.39      6.48 o 
   0   9   7      128.45      170.58     12.16 o 
   1   9   7      250.63      257.45     11.76 o 
   2   9   7        0.55       -1.02      4.39 o 
   3   9   7       28.07       32.42      7.36 o 
   4   9   7        0.04        4.71      7.07 o 
   5   9   7       58.51       74.01     11.72 o 
   6   9   7        1.54       -0.67      6.71 o 
  -5  10   7        0.17        5.56      7.58 o 
  -4  10   7       35.21       30.41      9.03 o 
  -3  10   7        4.29        1.29      6.87 o 
  -2  10   7        6.33       20.41     13.90 o 
  -1  10   7        0.31        3.84      7.89 o 
   0  10   7      251.91      300.34     19.06 o 
   1  10   7      104.25       88.67     20.38 o 
   2  10   7       19.17       22.66     10.87 o 
   3  10   7        2.41       -7.30      8.51 o 
   4  10   7       11.51       18.49      7.18 o 
  -2  11   7        7.02       10.80      8.56 o 
  -1  11   7       46.86       46.17     19.07 o 
   0  11   7        0.05       21.58     16.62 o 
   1  11   7       38.73       51.31     17.82 o 
 -10   0   8        3.98       -7.37     10.50 o 
  -9   0   8      343.40      427.77     29.63 o 
  -8   0   8       78.54       69.95      7.84 o 
  -7   0   8       44.52       55.95     18.44 o 
  -6   0   8      115.56       98.04      8.28 o 
  -5   0   8     1413.94     1223.03     24.29 o 
  -4   0   8      282.86      223.65      9.21 o 
  -3   0   8     5751.04     6144.37     71.60 o 
  -1   0   8     6294.89     5927.88     82.66 o 
   1   0   8    10308.65    10705.12    161.35 o 
   2   0   8     2086.36     3444.82     63.27 o 
   3   0   8     4191.93     3721.07     49.74 o 
   4   0   8     9652.99     9909.76    154.58 o 
   5   0   8      612.21      595.63     17.53 o 
   6   0   8       61.38       69.55     21.34 o 
   7   0   8      328.99      328.87     15.63 o 
   8   0   8      380.36      324.67     17.00 o 
   9   0   8      298.20      339.94     26.28 o 
  10   0   8       38.29       32.45     13.01 o 
 -11   1   8       18.55       25.50     15.83 o 
 -10   1   8       17.79       16.35     11.97 o 
  -9   1   8       35.18       29.98      6.16 o 
  -8   1   8        0.96        5.52      4.70 o 
  -7   1   8       11.77        9.33      3.88 o 
  -6   1   8      529.05      505.92     12.93 o 
  -5   1   8      142.91      140.55      8.42 o 
  -4   1   8       83.23       67.27      4.44 o 
  -3   1   8       74.69       64.67      5.72 o 
  -2   1   8      223.97      268.85      5.66 o 
  -1   1   8    55325.06    51602.27    445.22 o 
   0   1   8     3347.06     2802.01     28.30 o 
   2   1   8     1145.14     1039.64     13.47 o 
   3   1   8      117.25      181.41      5.22 o 
   4   1   8     2582.68     2866.86     26.71 o 
   5   1   8      888.23      944.13     15.91 o 
   6   1   8      259.07      192.47      8.25 o 
   7   1   8        4.63        0.70      4.28 o 
   8   1   8      458.08      404.80     15.57 o 
   9   1   8       13.90       20.05      6.50 o 
  10   1   8       22.59       34.61      9.53 o 
 -10   2   8        0.64       -3.08      6.66 o 
  -9   2   8      126.14      127.21     13.45 o 
  -8   2   8      149.21      150.05     13.22 o 
  -7   2   8      984.47      948.31     46.81 o 
  -6   2   8      143.64      125.87      6.52 o 
  -5   2   8      168.58      213.47      7.66 o 
  -4   2   8     2181.42     2879.88     32.14 o 
  -3   2   8     4378.53     4019.77     40.05 o 
  -2   2   8      692.15      590.58     13.66 o 
  -1   2   8      397.32      292.72      6.19 o 
   0   2   8      762.76      505.79     11.02 o 
   1   2   8     1286.92     1019.73     13.42 o 
   2   2   8     3271.83     3057.33     30.07 o 
   3   2   8     1103.29     1142.98     19.46 o 
   4   2   8       15.81       18.61      3.06 o 
   5   2   8        9.86       22.22      3.39 o 
   6   2   8        0.12        0.82      4.33 o 
   7   2   8       17.90       17.69      5.55 o 
   8   2   8        7.91       10.39      5.53 o 
   9   2   8       50.24       55.92      8.50 o 
  10   2   8        0.35        0.49      5.30 o 
 -10   3   8        9.36        6.87      9.61 o 
  -9   3   8       74.74      105.17     10.47 o 
  -8   3   8       23.40       28.35      6.69 o 
  -7   3   8        0.99        0.36      4.38 o 
  -6   3   8       42.68       56.57      6.32 o 
  -5   3   8      240.85      197.62      8.70 o 
  -4   3   8       60.44       53.52      3.65 o 
  -3   3   8      158.87      200.00     20.74 o 
  -2   3   8      647.60      574.22     14.80 o 
  -1   3   8     2005.41     2570.16     46.76 o 
   0   3   8        0.14       11.56      2.74 o 
   1   3   8     4185.87     4839.29     43.35 o 
   2   3   8      425.43      284.68      7.98 o 
   3   3   8     1520.91     1306.47     18.49 o 
   4   3   8     1448.75     1335.58     19.82 o 
   5   3   8        0.11        1.31      4.36 o 
   6   3   8       53.94       60.82      7.34 o 
   7   3   8       48.49       67.96      8.16 o 
   8   3   8       52.62       53.27      8.16 o 
   9   3   8        7.22       11.55      6.18 o 
  10   3   8        5.99        7.57      8.21 o 
 -10   4   8       32.20       20.20     13.66 o 
  -9   4   8        5.16       10.79     16.98 o 
  -8   4   8        3.67        6.38      7.05 o 
  -7   4   8       61.59       71.96     10.14 o 
  -6   4   8        9.60       -0.26      3.93 o 
  -5   4   8       39.51       39.25      5.54 o 
  -4   4   8     1823.80     1674.44     32.69 o 
  -3   4   8     2934.16     2848.06     29.88 o 
  -2   4   8      659.98      990.57     13.04 o 
  -1   4   8      427.42      366.09      7.71 o 
   0   4   8     1454.23     1262.18     23.50 o 
   1   4   8       17.39       10.16      4.03 o 
   2   4   8      187.19      261.41      8.07 o 
   3   4   8      703.37      761.66     14.42 o 
   4   4   8      306.06      229.62     13.75 o 
   5   4   8       65.80       54.77      6.08 o 
   6   4   8       73.66       79.59      7.33 o 
   7   4   8        0.01        3.19      5.25 o 
   8   4   8        4.19        6.17      5.56 o 
   9   4   8       22.46       11.72      7.95 o 
  -9   5   8       42.80       35.00     10.87 o 
  -8   5   8        0.32        6.10      7.39 o 
  -7   5   8       55.67       57.03      9.98 o 
  -6   5   8       71.44       79.08      7.92 o 
  -5   5   8       49.72       45.39      6.29 o 
  -4   5   8       18.27       13.77      4.32 o 
  -3   5   8      319.56      325.29     12.07 o 
  -2   5   8     1394.07     1467.92     24.86 o 
  -1   5   8      124.74      126.80      5.33 o 
   0   5   8      495.99      540.08      9.55 o 
   1   5   8     1981.03     2085.06     21.70 o 
   2   5   8       73.18       84.28      5.87 o 
   3   5   8      275.39      228.61     11.31 o 
   4   5   8       66.99       67.87      6.28 o 
   5   5   8       80.64       87.51      7.32 o 
   6   5   8      464.23      489.58     14.77 o 
   7   5   8       10.61       21.25      6.82 o 
   8   5   8       16.41       19.54      9.04 o 
   9   5   8        8.75       -0.70     15.05 o 
  -9   6   8       28.98       25.01     10.20 o 
  -8   6   8       38.38       50.68     10.41 o 
  -7   6   8       23.24        7.49      7.00 o 
  -6   6   8      751.20      597.50     22.94 o 
  -5   6   8        3.78       12.87      5.10 o 
  -4   6   8      154.23      201.97     10.25 o 
  -3   6   8       56.63       56.75      6.75 o 
  -2   6   8        1.95        3.67      4.25 o 
  -1   6   8      238.43      167.87     11.27 o 
   0   6   8      129.70      137.36      5.82 o 
   1   6   8        9.37       10.16      3.20 o 
   2   6   8      413.36      415.97     13.70 o 
   3   6   8       33.02       35.33      5.26 o 
   4   6   8      171.15      178.08      8.97 o 
   5   6   8      887.86      879.34     24.08 o 
   6   6   8      830.30      788.42     19.04 o 
   7   6   8       20.68       19.44     10.37 o 
   8   6   8        2.55       -0.96      8.05 o 
  -8   7   8        2.64       12.77      8.06 o 
  -7   7   8        2.05        2.81      6.84 o 
  -6   7   8       21.04       20.06     20.80 o 
  -5   7   8        0.00        7.29      5.25 o 
  -4   7   8      170.17      137.73      9.92 o 
  -3   7   8       27.56       19.20      5.68 o 
  -2   7   8      105.79      107.77      9.09 o 
  -1   7   8        3.00        4.61      4.21 o 
   0   7   8       13.01       18.49      4.41 o 
   1   7   8       49.38       53.52      5.30 o 
   2   7   8        1.53       -0.96      3.21 o 
   3   7   8      145.58      158.35      8.70 o 
   4   7   8        0.09       -2.30      4.56 o 
   5   7   8      126.30      107.81      9.00 o 
   6   7   8       29.09       25.52      7.86 o 
   7   7   8       76.04       85.27     29.13 o 
   8   7   8       61.08       39.40     12.50 o 
  -7   8   8        0.43       -9.81      6.98 o 
  -6   8   8       38.22       46.83      9.98 o 
  -5   8   8        7.42       -1.57     16.62 o 
  -4   8   8        3.41       10.60      5.99 o 
  -3   8   8       83.73       87.17     14.75 o 
  -2   8   8      175.16      165.18     12.37 o 
  -1   8   8      570.08      554.49     21.42 o 
   0   8   8      154.80      151.64     13.07 o 
   1   8   8       15.01       16.22      4.67 o 
   2   8   8      263.32      255.53     15.91 o 
   3   8   8        3.40        2.73      4.05 o 
   4   8   8       99.23      116.21     20.78 o 
   5   8   8      195.84      221.23     17.06 o 
   6   8   8        8.35       14.83      7.17 o 
   7   8   8      138.91      182.39     78.71 o 
  -6   9   8        0.63       -8.13      5.42 o 
  -5   9   8        8.03       21.49      7.65 o 
  -4   9   8        1.07        5.41      5.65 o 
  -3   9   8       16.59        2.14      5.58 o 
  -2   9   8       10.08       21.23      8.07 o 
  -1   9   8       32.38       19.45      8.18 o 
   0   9   8       39.64       34.95      9.67 o 
   1   9   8        2.45        0.50      6.18 o 
   2   9   8       31.52       38.92      7.81 o 
   3   9   8        1.05       -2.45      5.57 o 
   4   9   8        4.32       -1.51      5.67 o 
   5   9   8        5.38        7.73      8.46 o 
   6   9   8        1.89        7.31      7.37 o 
  -5  10   8        0.73        0.89     11.29 o 
  -4  10   8        4.00       15.86      7.86 o 
  -3  10   8        0.04       -3.70      7.34 o 
  -2  10   8       14.78       35.04     10.06 o 
  -1  10   8        0.00        1.19      8.86 o 
   0  10   8      117.75      105.01     13.58 o 
   1  10   8        0.01       -2.12      8.26 o 
   2  10   8        5.19        4.78      9.45 o 
   3  10   8        0.33        6.59      9.77 o 
   4  10   8        4.60        6.98      6.91 o 
  -2  11   8        0.21       -9.92      8.12 o 
  -1  11   8        0.07        1.04     12.30 o 
   0  11   8        7.83       17.14     15.62 o 
   1  11   8        4.55       50.73     19.18 o 
 -11   1   9       29.33       59.04     18.76 o 
 -10   1   9       23.12       46.82     15.41 o 
  -9   1   9       70.35       75.98      7.68 o 
  -8   1   9      109.12       95.14      8.60 o 
  -7   1   9       19.49       20.64      4.94 o 
  -6   1   9       86.07      101.94      6.74 o 
  -5   1   9     1047.98      957.66     14.48 o 
  -4   1   9      419.94      460.42     14.93 o 
  -3   1   9       21.63       36.01      3.06 o 
  -2   1   9      111.43       30.91      8.23 o 
  -1   1   9      144.23      244.44      6.96 o 
   0   1   9     5223.38     5067.01     69.21 o 
   1   1   9     7313.32     7642.15     69.64 o 
   2   1   9       22.67       84.77      5.09 o 
   3   1   9      365.82      505.70      8.60 o 
   4   1   9        0.29        2.22      2.58 o 
   5   1   9       53.73       62.64      4.45 o 
   6   1   9        7.28        6.58      3.68 o 
   7   1   9      139.98      103.75      8.89 o 
   8   1   9       10.85        8.40      9.50 o 
   9   1   9        3.43        8.96      6.14 o 
  10   1   9        3.04        5.63      6.89 o 
 -10   2   9        3.31      -10.64      7.63 o 
  -9   2   9       85.87       85.72     13.01 o 
  -8   2   9      405.16      347.85     17.76 o 
  -7   2   9       22.83       24.42      7.64 o 
  -6   2   9      195.06      207.04      8.52 o 
  -5   2   9      714.58      888.17     15.58 o 
  -4   2   9      909.83     1090.45     16.18 o 
  -3   2   9       26.12       40.64      2.79 o 
  -2   2   9       69.79      149.15      7.66 o 
  -1   2   9    16075.57    13923.35    129.33 o 
   0   2   9       21.76       10.38      2.44 o 
   1   2   9     1169.03      988.90     16.07 o 
   2   2   9       28.69       48.82      4.48 o 
   3   2   9       12.28        0.84      2.69 o 
   4   2   9      608.02      718.89     11.94 o 
   5   2   9      376.73      400.99      9.12 o 
   6   2   9       69.12       67.58      8.86 o 
   7   2   9       41.74       34.70      6.52 o 
   8   2   9       24.05       10.88     10.13 o 
   9   2   9        1.79        1.12      5.24 o 
  10   2   9        5.82        3.03      5.84 o 
 -10   3   9       21.15       15.44      9.06 o 
  -9   3   9       83.57       79.46     11.88 o 
  -8   3   9        1.70        7.50      6.78 o 
  -7   3   9        7.48        4.77      4.53 o 
  -6   3   9       14.30       13.47      4.46 o 
  -5   3   9      339.22      411.04     13.24 o 
  -4   3   9        7.23        9.49      2.45 o 
  -3   3   9      135.35      214.75     13.85 o 
  -2   3   9     5528.58     5916.03    100.61 o 
  -1   3   9     1341.22     1259.11     32.55 o 
   0   3   9        2.73        0.53      2.19 o 
   1   3   9     1166.44     1340.73     19.85 o 
   2   3   9     1303.80     1081.48     15.85 o 
   3   3   9     1722.60     1972.38     24.31 o 
   4   3   9       45.20       58.43      5.79 o 
   5   3   9      143.68      142.66      7.65 o 
   6   3   9      344.60      339.81     11.29 o 
   7   3   9       20.73       11.77      7.78 o 
   8   3   9       88.94       86.14      9.69 o 
   9   3   9        2.19        0.19      5.67 o 
  10   3   9        2.03        9.57      8.88 o 
 -10   4   9       16.29       15.99      9.48 o 
  -9   4   9       47.60       49.33     16.17 o 
  -8   4   9      307.10      291.24     23.80 o 
  -7   4   9       36.43       41.02      9.54 o 
  -6   4   9      159.23      136.86      8.76 o 
  -5   4   9      177.08      163.59     13.15 o 
  -4   4   9       10.25        8.08      4.05 o 
  -3   4   9      316.96      386.87     21.59 o 
  -2   4   9      101.28       84.14      5.62 o 
  -1   4   9       21.16        7.66      3.40 o 
   0   4   9      617.79      681.24     13.28 o 
   1   4   9     4344.07     4394.55     40.40 o 
   2   4   9      152.77      274.75      8.87 o 
   3   4   9      811.79      799.30     15.07 o 
   4   4   9       37.18       24.19      4.42 o 
   5   4   9      122.69      155.24     10.64 o 
   6   4   9       30.92       28.95      5.72 o 
   7   4   9       80.92       71.28      9.06 o 
   8   4   9       80.50      105.63     10.34 o 
   9   4   9       15.69       23.03     13.27 o 
  -9   5   9        6.26        9.29      8.36 o 
  -8   5   9       14.93       13.12      8.15 o 
  -7   5   9       26.86       10.14      6.78 o 
  -6   5   9      302.82      285.74     12.08 o 
  -5   5   9       71.26       75.73      8.68 o 
  -4   5   9      114.14      108.58      7.77 o 
  -3   5   9      423.37      466.58     13.30 o 
  -2   5   9      848.74      776.15     16.91 o 
  -1   5   9        2.27        4.34      2.54 o 
   0   5   9        4.71       10.23      2.67 o 
   1   5   9      123.49      119.48      6.45 o 
   2   5   9        2.67       24.73      4.24 o 
   3   5   9        5.14       12.21      3.87 o 
   4   5   9      296.00      266.27     10.00 o 
   5   5   9      155.00      166.64      8.96 o 
   6   5   9      390.35      390.86     16.76 o 
   7   5   9       13.38       22.37      6.89 o 
   8   5   9       25.24       42.76     20.25 o 
   9   5   9       10.12       -0.56      7.43 o 
  -9   6   9       14.03        9.44     11.02 o 
  -8   6   9        0.61       -8.82      6.30 o 
  -7   6   9       46.14       56.65     10.12 o 
  -6   6   9        1.14        4.63      5.99 o 
  -5   6   9       74.77       77.79      8.07 o 
  -4   6   9        4.64       10.08      4.90 o 
  -3   6   9      774.27      694.19     23.02 o 
  -2   6   9       80.22       77.88      6.87 o 
  -1   6   9     1202.06     1122.16     18.86 o 
   0   6   9       93.78       87.79      6.33 o 
   1   6   9       90.12      112.71      6.62 o 
   2   6   9       81.08       75.15      6.23 o 
   3   6   9       17.82       14.59      4.39 o 
   4   6   9      258.79      242.67     10.20 o 
   5   6   9        0.01       -1.46      4.37 o 
   6   6   9      103.04      142.79      9.93 o 
   7   6   9      136.27      165.77     16.68 o 
   8   6   9       40.17       32.39     11.55 o 
  -8   7   9        0.40       -9.56      6.37 o 
  -7   7   9        0.96        0.94      6.64 o 
  -6   7   9      267.72      257.48     22.08 o 
  -5   7   9      246.31      273.38     12.93 o 
  -4   7   9      456.88      419.67     15.10 o 
  -3   7   9       60.77       46.81      8.77 o 
  -2   7   9      294.47      303.66     12.33 o 
  -1   7   9       23.77       26.50      5.43 o 
   0   7   9      112.95       99.76     13.30 o 
   1   7   9      661.03      628.37     14.78 o 
   2   7   9        0.98       -2.36      3.42 o 
   3   7   9       44.62       52.27      6.23 o 
   4   7   9      130.80      144.59      9.09 o 
   5   7   9       86.69      108.70      8.76 o 
   6   7   9      170.66      161.21     17.70 o 
   7   7   9       97.71       94.34     14.43 o 
   8   7   9        0.94       -5.55      9.18 o 
  -7   8   9        5.08        5.67      6.63 o 
  -6   8   9       32.51       35.38      8.67 o 
  -5   8   9       20.69       31.08      9.46 o 
  -4   8   9       65.66       71.01      8.58 o 
  -3   8   9        2.76        5.43      5.16 o 
  -2   8   9        6.73        5.67      5.23 o 
  -1   8   9     1519.36     1441.83     35.09 o 
   0   8   9       14.77        2.94      7.00 o 
   1   8   9       10.97       15.52      6.28 o 
   2   8   9        3.62       16.02      5.45 o 
   3   8   9       23.66       37.99      5.85 o 
   4   8   9      195.10      218.87     12.13 o 
   5   8   9        2.24       10.67      6.06 o 
   6   8   9        1.68       15.52      9.08 o 
   7   8   9       79.27       94.56     14.36 o 
  -6   9   9        1.37       -1.63      7.65 o 
  -5   9   9       22.22        5.92      7.36 o 
  -4   9   9       67.51       56.70      8.42 o 
  -3   9   9       10.50        0.92      5.61 o 
  -2   9   9        5.30       10.09      9.38 o 
  -1   9   9      134.70      171.03     15.29 o 
   0   9   9       16.90       20.14      8.64 o 
   1   9   9        0.17       -7.43      6.10 o 
   2   9   9        7.36       -0.19      5.81 o 
   3   9   9        7.09        9.35      6.15 o 
   4   9   9        1.86        9.60      6.19 o 
   5   9   9       14.05       11.16      8.10 o 
   6   9   9        0.97        2.69      7.05 o 
  -4  10   9        1.03       26.65     11.44 o 
  -3  10   9        0.36        1.54      7.33 o 
  -2  10   9       88.82      119.28     14.44 o 
  -1  10   9       44.72       48.28     13.66 o 
   0  10   9        1.15        2.06      7.43 o 
   1  10   9       47.06       66.93     11.73 o 
   2  10   9       19.02       14.23      9.88 o 
   3  10   9        0.98       21.92     11.39 o 
   4  10   9        0.16        8.53      9.29 o 
  -1  11   9       31.47       15.79     10.06 o 
   0  11   9       42.56       36.47     17.50 o 
   1  11   9       59.54       43.73     17.76 o 
 -10   0  10      130.00      124.25     20.38 o 
  -9   0  10      186.46      187.37     21.21 o 
  -8   0  10      433.40      423.48     17.16 o 
  -7   0  10      131.92      163.90     11.17 o 
  -6   0  10      227.73      235.13     11.39 o 
  -5   0  10       26.19       29.14      4.18 o 
  -4   0  10     2724.26     2875.06     71.63 o 
  -3   0  10     3029.82     2621.27     37.93 o 
  -2   0  10     1301.71      618.02     12.65 o 
  -1   0  10     1647.88     2587.04     33.31 o 
   0   0  10     4112.10     3652.70     44.17 o 
   1   0  10     9889.54     8654.84     95.32 o 
   2   0  10      115.52      173.80      6.66 o 
   3   0  10      183.37      160.09      6.08 o 
   4   0  10     8109.07     8560.23     82.14 o 
   5   0  10       24.14       26.37      5.93 o 
   6   0  10      136.44      102.45      9.62 o 
   7   0  10      163.38      207.84     13.59 o 
   8   0  10       69.70       69.34     15.52 o 
   9   0  10      204.08      256.28     26.18 o 
  10   0  10       15.95        6.11     10.76 o 
 -10   1  10       55.65       34.75     14.53 o 
  -9   1  10      555.73      589.79     17.17 o 
  -8   1  10      330.08      333.72     11.45 o 
  -7   1  10       46.82       40.09      6.22 o 
  -6   1  10        5.65       11.87      3.36 o 
  -5   1  10        3.71        4.92      3.10 o 
  -4   1  10      680.36      888.96     14.37 o 
  -3   1  10     1191.79      935.46     13.60 o 
  -2   1  10       78.84       58.27      3.30 o 
  -1   1  10      912.76      459.43     11.33 o 
   0   1  10     7205.74     7693.44     96.55 o 
   1   1  10        5.40       18.17      2.28 o 
   2   1  10      819.42      784.00     12.75 o 
   3   1  10      148.93      100.93      4.47 o 
   4   1  10     1378.45     1448.04     17.06 o 
   5   1  10      803.10      856.29     13.28 o 
   6   1  10      371.94      393.17     11.27 o 
   7   1  10        4.99        3.29      4.73 o 
   8   1  10       53.77       64.65      8.60 o 
   9   1  10        9.30        6.93      5.73 o 
  10   1  10        9.87       20.46      8.21 o 
 -10   2  10       12.87       16.20      8.99 o 
  -9   2  10       46.39       35.13      7.66 o 
  -8   2  10        2.36       -1.70      6.04 o 
  -7   2  10      104.06      103.62     10.15 o 
  -6   2  10      396.07      359.58     24.19 o 
  -5   2  10       30.41       19.87      3.54 o 
  -4   2  10      455.36      412.86      8.98 o 
  -3   2  10      599.68      702.91     12.08 o 
  -2   2  10     5542.99     5641.90    125.79 o 
  -1   2  10     2895.55     3622.29     41.48 o 
   0   2  10       89.56      205.05      8.58 o 
   1   2  10     4744.72     4018.56     36.62 o 
   2   2  10      525.40      412.43      9.02 o 
   3   2  10        8.84       15.86      3.48 o 
   4   2  10     1964.47     1709.46     22.81 o 
   5   2  10      395.72      336.35     10.14 o 
   6   2  10       96.42       99.16      8.40 o 
   7   2  10       71.15      142.00     13.03 o 
   8   2  10        0.15        8.46      5.46 o 
   9   2  10        3.69        3.44      5.70 o 
  10   2  10        4.33        1.48     10.86 o 
 -10   3  10       67.21       60.40     12.24 o 
  -9   3  10      100.31       91.13     12.26 o 
  -8   3  10      204.76      213.34     15.12 o 
  -7   3  10       24.13       23.07      5.68 o 
  -6   3  10        5.59        2.51      3.96 o 
  -5   3  10       11.11       32.65      9.67 o 
  -4   3  10       22.10       52.66      6.40 o 
  -3   3  10     1668.79     1478.79     63.90 o 
  -2   3  10      485.59      537.26     14.78 o 
  -1   3  10      402.04      599.73     10.45 o 
   0   3  10      424.83      449.83      9.93 o 
   1   3  10     2390.98     2494.59     26.59 o 
   2   3  10      313.20      359.18      9.15 o 
   3   3  10      311.51      309.97      8.97 o 
   4   3  10        6.72       10.82      3.57 o 
   5   3  10        4.82        8.44      3.87 o 
   6   3  10       66.28       70.68      7.07 o 
   7   3  10      188.60      158.49     11.30 o 
   8   3  10        2.18       12.68      6.16 o 
   9   3  10        0.44       -4.29      7.60 o 
  10   3  10       45.52       60.02     10.04 o 
 -10   4  10       15.13       13.13      9.40 o 
  -9   4  10       35.10       44.83     10.36 o 
  -8   4  10       33.96       39.36      9.50 o 
  -7   4  10       45.14       53.38     11.00 o 
  -6   4  10      145.83      147.58      9.15 o 
  -5   4  10      164.90      203.49     11.46 o 
  -4   4  10        3.10        8.19      3.89 o 
  -3   4  10      707.34      695.91     37.70 o 
  -2   4  10     6384.49     6317.65    229.58 o 
  -1   4  10      792.70      821.84     13.51 o 
   0   4  10      120.78      105.63      7.05 o 
   1   4  10     2021.88     1979.36     45.53 o 
   2   4  10       56.64       25.03      3.93 o 
   3   4  10       45.64       61.39      5.38 o 
   4   4  10      369.65      366.22     11.03 o 
   5   4  10     1079.34     1035.83     19.44 o 
   6   4  10      379.11      353.81     12.41 o 
   7   4  10      219.96      211.01     15.04 o 
   8   4  10      230.07      225.07     15.01 o 
   9   4  10        0.25       -1.87      5.60 o 
  -9   5  10        1.94        3.61      7.76 o 
  -8   5  10       51.64       42.35      9.83 o 
  -7   5  10      123.98      109.61     25.05 o 
  -6   5  10       15.51       35.71      6.32 o 
  -5   5  10      207.62      187.41     10.11 o 
  -4   5  10       17.38       15.58      4.51 o 
  -3   5  10       29.13       30.69      5.03 o 
  -2   5  10       89.99       79.82      6.74 o 
  -1   5  10      761.35      899.62     13.78 o 
   0   5  10      260.41      284.99     10.78 o 
   1   5  10      189.39      176.18      5.85 o 
   2   5  10      184.27      166.55      7.53 o 
   3   5  10        2.47        0.35      3.37 o 
   4   5  10      307.81      343.23     11.28 o 
   5   5  10        2.55       -2.80      3.97 o 
   6   5  10       52.69       41.39      6.67 o 
   7   5  10       76.39       71.45     10.17 o 
   8   5  10       46.07       32.69     10.47 o 
   9   5  10        1.37       10.40      9.05 o 
  -9   6  10        0.74        2.31      7.72 o 
  -8   6  10       17.54       17.51      8.55 o 
  -7   6  10      205.13      149.26     14.23 o 
  -6   6  10       37.07       50.90      9.34 o 
  -5   6  10        3.64        3.45      4.59 o 
  -4   6  10       61.46       63.21      7.41 o 
  -3   6  10        5.62        9.93      4.88 o 
  -2   6  10      124.38      152.79      8.87 o 
  -1   6  10      164.32      189.17      9.27 o 
   0   6  10       26.92       32.33      4.09 o 
   1   6  10       11.37       21.44      6.05 o 
   2   6  10       16.47       14.62      4.13 o 
   3   6  10       55.77       56.05      6.06 o 
   4   6  10       11.58       30.83      5.66 o 
   5   6  10      310.56      329.17     12.42 o 
   6   6  10      495.99      513.17     15.82 o 
   7   6  10       88.32      108.47     16.85 o 
   8   6  10       10.38       13.87      9.92 o 
  -8   7  10        0.00       -5.59      7.05 o 
  -7   7  10        5.38        2.55      6.71 o 
  -6   7  10       26.28       22.15     15.47 o 
  -5   7  10      273.55      250.05     12.48 o 
  -4   7  10       38.60       34.48      6.88 o 
  -3   7  10       19.57       22.66      5.92 o 
  -2   7  10      114.21      142.38      9.69 o 
  -1   7  10      370.69      341.11     16.68 o 
   0   7  10      135.66      120.11     11.36 o 
   1   7  10        8.86        6.44      3.92 o 
   2   7  10       97.83       92.17      7.13 o 
   3   7  10      385.44      330.55     11.56 o 
   4   7  10       17.90       22.60      5.57 o 
   5   7  10      216.21      231.79     11.46 o 
   6   7  10        0.06       -3.83      5.89 o 
   7   7  10      113.27      127.19     13.03 o 
   8   7  10        4.57        2.89     10.58 o 
  -7   8  10        6.89        8.71      8.15 o 
  -6   8  10        1.85       -7.19      8.62 o 
  -5   8  10        4.17       12.54      6.76 o 
  -4   8  10       22.88       17.80      6.86 o 
  -3   8  10        0.79       -2.44      4.67 o 
  -2   8  10       21.40        3.32      5.16 o 
  -1   8  10       25.01       64.25     10.54 o 
   0   8  10       54.21       47.40     19.10 o 
   1   8  10      323.98      301.32     20.16 o 
   2   8  10      112.17      105.67      7.92 o 
   3   8  10       12.21        6.29      4.53 o 
   4   8  10       13.76       25.64      5.87 o 
   5   8  10       65.56       73.59     10.13 o 
   6   8  10      130.70      100.52     13.77 o 
   7   8  10        8.26       11.09      7.45 o 
  -6   9  10       10.30       15.05      7.46 o 
  -5   9  10        2.48       -5.31      5.91 o 
  -4   9  10        3.62        1.66      5.38 o 
  -3   9  10        0.43       -1.48      5.70 o 
  -2   9  10        5.71       27.19      9.11 o 
  -1   9  10      510.85      502.52     22.25 o 
   0   9  10      644.48      624.90     24.66 o 
   1   9  10      147.32      156.14     11.97 o 
   2   9  10       64.15       71.15      9.65 o 
   3   9  10        0.31       -7.51      5.12 o 
   4   9  10       63.11       76.54     10.04 o 
   5   9  10        8.56       10.47      7.69 o 
   6   9  10        1.58        5.17      6.98 o 
  -4  10  10        2.72      -11.60      7.73 o 
  -3  10  10        9.07        8.44      8.33 o 
  -2  10  10        1.86        5.33      8.30 o 
  -1  10  10       72.42       98.10     13.25 o 
   0  10  10       51.75       51.67     11.45 o 
   1  10  10        2.26       11.61      8.25 o 
   2  10  10        0.56        0.94      9.48 o 
   3  10  10        6.89       -5.96      9.20 o 
   4  10  10       42.90       41.51     12.39 o 
  -1  11  10        0.09        1.15      8.50 o 
   0  11  10       35.42       30.34     10.76 o 
 -10   1  11        8.33       16.35     12.49 o 
  -9   1  11       13.06       27.56      6.65 o 
  -8   1  11      284.85      286.15     18.35 o 
  -7   1  11        0.41        9.78      5.35 o 
  -6   1  11      158.59      130.16      7.18 o 
  -5   1  11      263.80      261.34      8.40 o 
  -4   1  11     1122.76     1472.59     19.98 o 
  -3   1  11      315.97      279.18      6.89 o 
  -2   1  11     1535.99      998.48     13.97 o 
  -1   1  11     1477.48     1002.72     15.95 o 
   0   1  11     3523.55     3885.11     38.09 o 
   1   1  11      971.48      943.64     16.82 o 
   2   1  11      827.88      660.28     11.03 o 
   3   1  11     1242.99     1188.04     16.49 o 
   4   1  11      130.18      126.80      5.47 o 
   5   1  11        0.02        9.96      3.56 o 
   6   1  11       17.94       33.19      5.03 o 
   7   1  11        4.53        8.91      5.19 o 
   8   1  11      199.27      171.95     12.02 o 
   9   1  11        9.62       12.88      7.39 o 
  10   1  11       10.06       18.29      9.98 o 
 -10   2  11       23.17       31.84      8.12 o 
  -9   2  11       16.57       10.07      7.24 o 
  -8   2  11        0.16        7.73      5.47 o 
  -7   2  11        0.18       -6.89      4.60 o 
  -6   2  11       42.24       31.31      6.26 o 
  -5   2  11        5.00        0.48      2.75 o 
  -4   2  11      214.04      159.60      7.96 o 
  -3   2  11      548.10      397.24      7.28 o 
  -2   2  11       78.97      185.78     10.50 o 
  -1   2  11      268.48      306.67     12.08 o 
   0   2  11     1086.51     1098.06     15.69 o 
   1   2  11       34.04       75.12      6.05 o 
   2   2  11       24.46       21.75      3.31 o 
   3   2  11     1875.72     2640.39     29.21 o 
   4   2  11       57.08       62.48      5.11 o 
   5   2  11       44.87       42.71      5.06 o 
   6   2  11        1.69        2.25      3.45 o 
   7   2  11       71.04       84.36      9.02 o 
   8   2  11       64.99       64.69      8.72 o 
   9   2  11        2.33       -7.81      5.21 o 
  10   2  11        0.61       -4.03      9.04 o 
 -10   3  11      141.55      141.48     15.55 o 
  -9   3  11        0.35       12.93      7.69 o 
  -8   3  11        1.72        7.50      6.13 o 
  -7   3  11        0.74       -4.10      5.16 o 
  -6   3  11       98.54      114.55      8.22 o 
  -5   3  11        7.50       14.30      5.01 o 
  -4   3  11       14.82       21.49      6.45 o 
  -3   3  11     4422.42     4623.02    150.71 o 
  -2   3  11     2823.14     2395.36     57.71 o 
  -1   3  11      956.06      815.87     12.84 o 
   0   3  11      458.71      569.58     20.02 o 
   1   3  11      898.17     1133.53     16.11 o 
   2   3  11     1600.47     1714.64     21.82 o 
   3   3  11      156.71      148.78      6.79 o 
   4   3  11     1114.28     1176.89     25.44 o 
   5   3  11        0.96        5.89      3.74 o 
   6   3  11       74.68       80.20      7.08 o 
   7   3  11       32.79       27.52      7.45 o 
   8   3  11        6.20        5.40      5.50 o 
   9   3  11       10.40        6.86      6.11 o 
  10   3  11       22.93       20.53      9.52 o 
 -10   4  11       29.92       31.87     10.38 o 
  -9   4  11        3.30       -1.24      9.48 o 
  -8   4  11       30.93       23.70      8.69 o 
  -7   4  11       96.74      113.27      8.98 o 
  -6   4  11      236.74      253.69     11.01 o 
  -5   4  11      475.38      522.43     14.58 o 
  -4   4  11       12.11       23.99      5.93 o 
  -3   4  11       52.92       68.66     16.35 o 
  -2   4  11     7247.77     5910.12    103.48 o 
  -1   4  11     2261.06     2184.24     26.40 o 
   0   4  11      363.98      447.11     10.92 o 
   1   4  11       87.78       77.10      5.28 o 
   2   4  11      357.61      341.42      9.91 o 
   3   4  11      333.94      375.70     10.67 o 
   4   4  11       25.15       29.49      4.84 o 
   5   4  11       79.54       72.60      6.80 o 
   6   4  11     1711.37     1700.59     27.26 o 
   7   4  11       30.38       31.22      7.58 o 
   8   4  11        0.15        9.27      6.25 o 
   9   4  11        0.37        8.79      6.37 o 
  -9   5  11        6.82       -2.50      8.44 o 
  -8   5  11        8.38        8.84     13.43 o 
  -7   5  11        7.29        3.60      6.07 o 
  -6   5  11       83.41       60.28      7.45 o 
  -5   5  11       47.82       44.81      6.36 o 
  -4   5  11        2.66        2.61      4.05 o 
  -3   5  11       15.97       14.36      4.42 o 
  -2   5  11      198.60      183.97      9.07 o 
  -1   5  11       15.21       13.63      2.96 o 
   0   5  11        0.10        2.71      2.45 o 
   1   5  11        4.86       19.83      3.05 o 
   2   5  11       22.71       20.41      4.21 o 
   3   5  11        7.38        5.28      3.79 o 
   4   5  11      458.02      466.50     13.00 o 
   5   5  11       88.13      110.48      8.18 o 
   6   5  11      111.60      119.54     12.26 o 
   7   5  11      117.97       97.74     10.29 o 
   8   5  11      119.88      122.12     11.96 o 
   9   5  11        0.15        7.53      9.75 o 
  -9   6  11        1.17        5.43      8.28 o 
  -8   6  11       67.14       73.24     11.73 o 
  -7   6  11       11.42       12.40      8.62 o 
  -6   6  11        0.68       -0.55      4.74 o 
  -5   6  11        0.66       -1.85      4.46 o 
  -4   6  11      171.69      191.55     10.30 o 
  -3   6  11      129.59      108.45      9.38 o 
  -2   6  11        0.49       -5.00      3.81 o 
  -1   6  11       80.44       65.47      6.55 o 
   0   6  11      616.79      568.50     11.70 o 
   1   6  11      121.02       83.17      6.31 o 
   2   6  11      164.77      150.97      7.90 o 
   3   6  11        1.97        1.07      3.96 o 
   4   6  11        3.51        6.36      4.54 o 
   5   6  11        9.19       26.66      5.80 o 
   6   6  11        1.80       10.48      5.58 o 
   7   6  11       55.66       60.10      8.45 o 
   8   6  11        7.54        0.92      9.13 o 
  -8   7  11       24.27       27.53      9.27 o 
  -7   7  11        3.67        5.89      9.54 o 
  -6   7  11        9.13       10.40     10.03 o 
  -5   7  11       66.92       54.21      7.69 o 
  -4   7  11      226.63      187.42     11.79 o 
  -3   7  11      417.37      416.66     14.75 o 
  -2   7  11      186.55      195.02     10.76 o 
  -1   7  11       63.42       66.84     10.79 o 
   0   7  11      110.70      150.38     21.21 o 
   1   7  11        0.76        1.08      3.90 o 
   2   7  11       26.97       27.96      5.29 o 
   3   7  11       95.54      107.29      8.15 o 
   4   7  11      186.89      201.11     10.48 o 
   5   7  11      676.38      714.14     18.18 o 
   6   7  11       84.66      117.25     11.99 o 
   7   7  11        9.64        9.59      7.40 o 
  -7   8  11       43.07       34.38     10.14 o 
  -6   8  11       37.15       39.56      9.29 o 
  -5   8  11        1.49       -6.34      4.86 o 
  -4   8  11       31.18       35.77      7.32 o 
  -3   8  11        6.41       11.71      9.94 o 
  -2   8  11      102.08       96.40      9.99 o 
  -1   8  11      538.55      559.00     22.06 o 
   0   8  11       55.47       62.93     11.39 o 
   1   8  11       15.28       13.70      6.78 o 
   2   8  11      161.83      161.62      9.15 o 
   3   8  11       89.58       83.38      7.81 o 
   4   8  11      136.63      158.79     10.04 o 
   5   8  11        0.31        3.17      5.75 o 
   6   8  11        6.09       -2.53      6.54 o 
   7   8  11        0.70       -5.07     10.80 o 
  -6   9  11       16.32       12.73      8.35 o 
  -5   9  11        0.64       -6.88      7.47 o 
  -4   9  11       10.75        4.00      7.67 o 
  -3   9  11       44.77       53.97     22.10 o 
  -2   9  11      136.01      140.51     14.03 o 
  -1   9  11       15.55       18.95      8.42 o 
   0   9  11      111.17      142.46     17.58 o 
   1   9  11        4.28       -4.84      5.57 o 
   2   9  11       27.60        1.85     10.38 o 
   3   9  11       55.16       82.26      9.87 o 
   4   9  11       21.29       21.47     11.22 o 
   5   9  11        0.10        3.74     11.56 o 
  -4  10  11       14.29       13.64     10.45 o 
  -3  10  11        4.18       -4.71      7.13 o 
  -2  10  11       76.59       89.71     13.61 o 
  -1  10  11        0.85       -2.32     10.24 o 
   0  10  11        1.15       20.39     22.34 o 
   1  10  11       94.86      119.35     14.54 o 
   2  10  11        5.78      -12.22      8.14 o 
   3  10  11       14.79        3.56     11.99 o 
   4  10  11        4.18       13.45     10.21 o 
 -10   0  12        3.84       14.47     11.86 o 
  -9   0  12      756.96      690.54     27.48 o 
  -8   0  12      562.94      552.24     20.33 o 
  -7   0  12      951.55      880.57     24.43 o 
  -6   0  12      143.56      139.34      9.49 o 
  -5   0  12     2305.73     2765.57     43.50 o 
  -4   0  12      208.30      277.91     10.42 o 
  -3   0  12       63.30       80.68      9.69 o 
  -2   0  12     1910.08     2479.84     53.56 o 
  -1   0  12       25.46       66.67     14.50 o 
   0   0  12     1902.46     1043.94     18.02 o 
   1   0  12     2312.37     2132.86     30.14 o 
   2   0  12     5524.03     5244.42     87.26 o 
   3   0  12      368.76      730.54     13.24 o 
   4   0  12      404.76      335.82      9.30 o 
   5   0  12       13.30       20.66      5.63 o 
   6   0  12        1.24        9.80      5.71 o 
   7   0  12      224.39      198.61     17.48 o 
   8   0  12      553.04      428.60     29.31 o 
   9   0  12        4.17       26.54     12.23 o 
  10   0  12       12.78        9.04      9.56 o 
 -10   1  12        0.14      -13.09      8.73 o 
  -9   1  12      544.98      567.10     18.35 o 
  -8   1  12      157.49      183.38     10.38 o 
  -7   1  12      126.23      142.69      8.86 o 
  -6   1  12      120.34      152.59      7.62 o 
  -5   1  12        0.37        3.91      2.93 o 
  -4   1  12       37.41       65.34      4.59 o 
  -3   1  12      134.49       78.26      4.27 o 
  -2   1  12      425.62      237.01      6.20 o 
  -1   1  12       94.79       89.97      3.92 o 
   0   1  12     5783.86     5945.81     48.83 o 
   1   1  12       89.08      113.56      4.29 o 
   2   1  12     3140.11     3309.49     32.24 o 
   3   1  12     1628.79     1533.33     19.63 o 
   4   1  12      521.61      661.72     11.11 o 
   5   1  12        8.39       10.05      3.05 o 
   6   1  12        5.98        6.12      3.76 o 
   7   1  12       74.79       78.74      8.69 o 
   8   1  12        1.04       -4.35      5.02 o 
   9   1  12        9.10       37.44      9.12 o 
  10   1  12       90.36      100.57     20.46 o 
 -10   2  12       73.10       71.22     10.11 o 
  -9   2  12        1.97        2.81      6.76 o 
  -8   2  12        3.28        2.01      4.84 o 
  -7   2  12       58.48       40.76      7.57 o 
  -6   2  12      379.98      443.99     18.42 o 
  -5   2  12       26.68       18.44      3.51 o 
  -4   2  12     1363.41     1546.03     20.31 o 
  -3   2  12       77.56       25.56      5.21 o 
  -2   2  12     4068.14     3639.19    108.25 o 
  -1   2  12     1720.32     1522.70     36.41 o 
   0   2  12       42.25       46.94      6.17 o 
   1   2  12      448.93      529.48      9.65 o 
   2   2  12      204.35      149.08      6.13 o 
   3   2  12     2914.68     3077.00     32.82 o 
   4   2  12      366.75      395.65     10.36 o 
   5   2  12      102.89      108.97      6.75 o 
   6   2  12       91.88       90.35      8.55 o 
   7   2  12      144.26      167.87     19.90 o 
   8   2  12      114.62       79.45      9.60 o 
   9   2  12        7.46       14.24      7.03 o 
  10   2  12        0.03       10.77      7.42 o 
 -10   3  12       47.56       41.28     21.32 o 
  -9   3  12       19.76       25.67      8.75 o 
  -8   3  12        0.19        1.96      5.73 o 
  -7   3  12        2.12       -7.91      6.25 o 
  -6   3  12      188.82      144.28     10.34 o 
  -5   3  12      291.34      311.05     13.09 o 
  -4   3  12       36.73       35.18      5.89 o 
  -3   3  12     1786.11     1860.48     32.09 o 
  -2   3  12      478.92      609.35     25.89 o 
  -1   3  12     1116.38      925.66     14.22 o 
   0   3  12      191.06      354.93      9.20 o 
   1   3  12     1477.82     1910.99     37.44 o 
   2   3  12       14.17       25.26      3.94 o 
   3   3  12      855.68      814.24     14.95 o 
   4   3  12        0.14        1.42      3.21 o 
   5   3  12       60.82       53.86      6.26 o 
   6   3  12      159.31      179.49      9.10 o 
   7   3  12       22.88       23.80      6.76 o 
   8   3  12        8.36        7.26      5.49 o 
   9   3  12       32.90       49.90      8.88 o 
 -10   4  12       15.78        5.26      8.18 o 
  -9   4  12       49.99       36.22      9.53 o 
  -8   4  12       43.96       35.16      9.59 o 
  -7   4  12      212.19      171.09     12.61 o 
  -6   4  12      119.27      128.97      8.98 o 
  -5   4  12        8.93        3.49      4.02 o 
  -4   4  12      177.40      134.06      9.68 o 
  -3   4  12      350.39      354.73     19.57 o 
  -2   4  12      681.77      771.39     49.14 o 
  -1   4  12       38.27       79.27      7.94 o 
   0   4  12      621.06      545.57     12.65 o 
   1   4  12      756.95      727.84     15.51 o 
   2   4  12      163.01      169.51      7.39 o 
   3   4  12      182.80      202.03      8.27 o 
   4   4  12      619.08      629.13     14.29 o 
   5   4  12      439.33      362.98     11.97 o 
   6   4  12      171.90      181.95     10.12 o 
   7   4  12      153.30      167.55     12.31 o 
   8   4  12        5.71        9.41      6.56 o 
   9   4  12        4.23       11.89      6.56 o 
  -9   5  12        2.39       -1.76      6.94 o 
  -8   5  12       25.83       37.74      9.24 o 
  -7   5  12       49.75       51.18      9.53 o 
  -6   5  12        0.90       -3.14      4.37 o 
  -5   5  12      191.11      174.30     10.64 o 
  -4   5  12       58.59       49.12      6.41 o 
  -3   5  12     1539.42     1435.68     38.16 o 
  -2   5  12      117.87      110.97      7.59 o 
  -1   5  12      402.47      401.18     15.25 o 
   0   5  12      339.91      331.16     12.01 o 
   1   5  12      182.28      179.70      7.54 o 
   2   5  12        1.65        2.32      3.39 o 
   3   5  12       21.97       14.76      4.24 o 
   4   5  12       39.06       50.11      5.93 o 
   5   5  12      221.06      228.47     10.41 o 
   6   5  12     1110.97      966.22     20.97 o 
   7   5  12      349.44      350.02     14.97 o 
   8   5  12        2.97        0.75      6.48 o 
   9   5  12        8.61       14.69     24.43 o 
  -9   6  12        0.96        2.60      7.42 o 
  -8   6  12        3.27       12.36      7.86 o 
  -7   6  12        0.38        6.18      6.33 o 
  -6   6  12      224.93      204.46     13.51 o 
  -5   6  12       89.34       88.17      8.56 o 
  -4   6  12        3.08        5.38      5.55 o 
  -3   6  12      509.55      501.54     20.04 o 
  -2   6  12      523.18      495.50     14.67 o 
  -1   6  12      230.12      217.39     12.29 o 
   0   6  12        5.86       13.72      4.37 o 
   1   6  12       92.69      126.43      7.19 o 
   2   6  12       46.10       41.72      5.61 o 
   3   6  12        7.65        4.11      4.11 o 
   4   6  12        1.85        0.16      4.00 o 
   5   6  12      773.62      690.97     21.06 o 
   6   6  12       16.66        7.38      8.27 o 
   7   6  12       35.90       47.07      8.30 o 
   8   6  12        1.44       -1.09      8.95 o 
  -8   7  12       40.94       47.28     10.70 o 
  -7   7  12        2.69        1.93      6.64 o 
  -6   7  12       30.36       44.06      9.23 o 
  -5   7  12      121.88      107.33      9.61 o 
  -4   7  12       70.80       72.12      8.22 o 
  -3   7  12        2.57       -1.84      4.53 o 
  -2   7  12        0.76       -1.02      5.00 o 
  -1   7  12       15.37       21.11      5.54 o 
   0   7  12       49.19       67.85      9.82 o 
   1   7  12       49.32       37.85      6.91 o 
   2   7  12      154.93      178.15      9.10 o 
   3   7  12        5.27       10.10      4.90 o 
   4   7  12        0.74        0.59      4.54 o 
   5   7  12      140.10      144.43     10.49 o 
   6   7  12       21.86       22.88      6.27 o 
   7   7  12       35.20       24.01     11.31 o 
  -7   8  12        3.00       10.29      8.08 o 
  -6   8  12        0.47        6.39      6.44 o 
  -5   8  12        5.67        2.76      5.32 o 
  -4   8  12        1.73       -0.11      4.90 o 
  -3   8  12       16.42       19.50      7.50 o 
  -2   8  12       82.25       85.23     11.38 o 
  -1   8  12       32.38       35.56     24.43 o 
   0   8  12      696.76      732.78     25.44 o 
   1   8  12      229.36      250.95     20.73 o 
   2   8  12        0.04        8.78      7.75 o 
   3   8  12        0.28        5.98      4.56 o 
   4   8  12      134.47      119.91     10.96 o 
   5   8  12       52.18       55.30      9.64 o 
   6   8  12        3.95       15.50      7.56 o 
  -6   9  12        3.07        5.11      7.25 o 
  -5   9  12       23.18       16.42      7.81 o 
  -4   9  12        6.13        0.30      5.96 o 
  -3   9  12        0.01        5.21      7.38 o 
  -2   9  12      123.89      127.94     15.67 o 
  -1   9  12        0.64        0.93      7.57 o 
   0   9  12        1.28       -5.26      7.09 o 
   1   9  12       86.75       69.29     13.01 o 
   2   9  12       44.62       40.37      8.35 o 
   3   9  12       60.36       64.66     15.26 o 
   4   9  12       47.88       59.13      9.51 o 
   5   9  12       15.74       17.23      7.99 o 
  -4  10  12        0.09       -3.60      7.28 o 
  -3  10  12        9.31        5.31     10.61 o 
  -2  10  12        8.79       15.38      9.31 o 
  -1  10  12        1.16        2.74     15.23 o 
   0  10  12       45.44       51.82     17.48 o 
   1  10  12        3.96        4.95      8.15 o 
   2  10  12        0.17        5.49      8.29 o 
   3  10  12       12.57       21.56     10.59 o 
 -10   1  13        5.94       14.81      7.44 o 
  -9   1  13       32.50       51.99      7.02 o 
  -8   1  13        1.44       13.37      5.12 o 
  -7   1  13       35.56       33.30      5.90 o 
  -6   1  13       88.80      102.38      9.72 o 
  -5   1  13      170.40      144.50      6.72 o 
  -4   1  13      978.32     1027.93     16.16 o 
  -3   1  13     2003.23     2170.26     22.90 o 
  -2   1  13      110.80       55.89      3.33 o 
  -1   1  13        0.97       11.58      2.30 o 
   0   1  13       38.75       73.98      5.00 o 
   1   1  13       21.35       16.41      3.35 o 
   2   1  13      259.96      203.81      5.70 o 
   3   1  13     4979.49     4840.84     46.07 o 
   4   1  13       61.71       87.57      5.54 o 
   5   1  13      183.77      255.44      7.81 o 
   6   1  13      163.38      140.67      8.10 o 
   7   1  13      248.14      198.67     11.97 o 
   8   1  13      108.83       86.89     12.36 o 
   9   1  13        9.53       33.31      9.82 o 
  10   1  13        0.46       13.15      8.11 o 
 -10   2  13      114.52      133.45     11.99 o 
  -9   2  13        0.40        1.92      7.01 o 
  -8   2  13       12.59        7.65      5.01 o 
  -7   2  13       37.04       33.66      7.37 o 
  -6   2  13      211.59      181.23     12.04 o 
  -5   2  13      317.92      300.30     12.50 o 
  -4   2  13      473.13      416.27     15.37 o 
  -3   2  13      710.94      913.33     13.05 o 
  -2   2  13      200.88      148.05      5.11 o 
  -1   2  13     1307.76     1190.77     37.77 o 
   0   2  13      731.85      688.26     24.87 o 
   1   2  13       67.95       83.37      4.19 o 
   2   2  13       72.90       56.55      4.54 o 
   3   2  13     1122.90     1134.73     17.47 o 
   4   2  13      130.97      169.14      7.51 o 
   5   2  13        6.45        5.49      3.33 o 
   6   2  13        5.40        1.77      4.78 o 
   7   2  13        0.07        4.65      4.80 o 
   8   2  13        2.15        7.38      5.56 o 
   9   2  13        3.62       -4.44      5.45 o 
  10   2  13        5.17       10.44     21.32 o 
 -10   3  13        7.81       -3.81     10.32 o 
  -9   3  13       18.98       38.00     19.15 o 
  -8   3  13        0.76        1.89      6.12 o 
  -7   3  13       46.47       58.32      7.24 o 
  -6   3  13      192.33      186.49     11.30 o 
  -5   3  13      753.57      632.65     18.56 o 
  -3   3  13     1111.15      824.97     38.43 o 
  -2   3  13     2104.80     2622.85    127.02 o 
  -1   3  13     3218.37     3684.21    134.06 o 
   0   3  13       59.83       68.29     11.42 o 
   1   3  13      718.76      696.40     14.83 o 
   2   3  13       16.79       49.03      4.77 o 
   3   3  13      637.60      601.93     12.99 o 
   4   3  13        3.56        5.89      3.56 o 
   5   3  13      701.82      705.33     15.60 o 
   6   3  13       20.43       14.66      5.84 o 
   7   3  13       29.54       57.70      8.58 o 
   8   3  13       23.08       33.08      7.35 o 
   9   3  13        0.50        6.66     10.71 o 
 -10   4  13        4.53        5.72      8.42 o 
  -9   4  13       16.03       18.13      8.38 o 
  -8   4  13       43.60       23.69      8.91 o 
  -7   4  13      160.86      118.95      9.30 o 
  -6   4  13       21.20       14.50      5.19 o 
  -5   4  13       26.81       13.92      5.63 o 
  -4   4  13      262.46      218.47     11.42 o 
  -3   4  13        2.03        1.30      4.39 o 
  -2   4  13        4.32       19.08      6.11 o 
  -1   4  13      144.07      180.48      9.18 o 
   0   4  13      128.29      123.66      6.54 o 
   1   4  13      268.58      352.41     10.61 o 
   2   4  13      420.22      444.54     11.15 o 
   3   4  13      107.46      101.08      6.65 o 
   4   4  13       46.38       49.56      5.69 o 
   5   4  13        1.96       -5.67      3.78 o 
   6   4  13       15.04       22.13      5.80 o 
   7   4  13       18.77       16.11      8.05 o 
   8   4  13        8.67        2.59      5.96 o 
   9   4  13       28.92       18.20     10.35 o 
  -9   5  13        4.60        0.35      8.67 o 
  -8   5  13       18.36       26.50      8.43 o 
  -7   5  13       30.03       42.29      8.87 o 
  -6   5  13      140.42      171.86     10.68 o 
  -5   5  13       89.64       76.47      7.69 o 
  -4   5  13        0.97        5.82      4.24 o 
  -3   5  13      841.89      764.47     17.99 o 
  -2   5  13      347.89      427.21     16.04 o 
  -1   5  13      164.49      157.96     11.06 o 
   0   5  13        8.47       14.73      4.14 o 
   1   5  13      517.00      560.04     12.81 o 
   2   5  13       83.89       89.66      7.16 o 
   3   5  13       10.84       19.10      5.44 o 
   4   5  13      899.37      834.60     18.82 o 
   5   5  13      179.77      202.26     10.20 o 
   6   5  13      398.76      413.70     14.18 o 
   7   5  13       19.48       28.97      6.57 o 
   8   5  13       27.71       34.82      8.44 o 
   9   5  13        1.66        6.79     10.48 o 
  -9   6  13        6.37       13.88      8.15 o 
  -8   6  13       10.09       14.73     11.52 o 
  -7   6  13        5.56        9.79      8.60 o 
  -6   6  13      411.20      328.25     14.08 o 
  -5   6  13       36.82       45.98      7.73 o 
  -4   6  13        2.17        0.62      8.34 o 
  -3   6  13       12.53       30.26      9.10 o 
  -2   6  13      442.88      411.85     29.94 o 
  -1   6  13        0.59        1.70      3.80 o 
   0   6  13      181.11      173.97     12.29 o 
   1   6  13        3.31        5.33      3.69 o 
   2   6  13       55.52       55.54      6.07 o 
   3   6  13       85.78       78.71      7.11 o 
   4   6  13       16.97       12.55      4.96 o 
   5   6  13      780.31      754.88     31.47 o 
   6   6  13       54.87       69.23      8.16 o 
   7   6  13        3.55       20.88      6.12 o 
   8   6  13        7.46       12.38     11.02 o 
  -8   7  13        9.62       17.50      8.72 o 
  -7   7  13       12.89       10.71      7.09 o 
  -6   7  13        7.13        2.45      6.28 o 
  -5   7  13        0.01        8.23      5.92 o 
  -4   7  13       31.03       17.55      5.74 o 
  -3   7  13       91.66       85.96      8.71 o 
  -2   7  13     1095.53     1146.87     24.40 o 
  -1   7  13       91.22      110.90     11.85 o 
   0   7  13       46.35       41.49     11.60 o 
   1   7  13        2.14        8.46      5.51 o 
   2   7  13       11.24       24.02      6.21 o 
   3   7  13      225.94      224.72     10.52 o 
   4   7  13       29.26       40.38      7.15 o 
   5   7  13       14.18       10.28      5.32 o 
   6   7  13       19.60       30.68      6.58 o 
   7   7  13       50.73       72.53     11.00 o 
  -7   8  13        0.01        3.72      6.94 o 
  -6   8  13        8.03       15.33      7.39 o 
  -5   8  13       11.34        7.93      5.70 o 
  -4   8  13        5.10        1.04      5.28 o 
  -3   8  13      104.18      106.87      9.95 o 
  -2   8  13       24.07       21.94     13.09 o 
  -1   8  13      255.85      336.00     18.26 o 
   0   8  13      652.36      647.73     24.06 o 
   1   8  13       10.20       15.19     10.19 o 
   2   8  13       15.35        1.90      5.54 o 
   3   8  13        0.05        4.59      4.69 o 
   4   8  13        0.24        0.52      4.24 o 
   5   8  13       62.51       50.36      9.13 o 
   6   8  13       33.98       38.94      8.98 o 
  -6   9  13       10.14        4.44      7.52 o 
  -5   9  13        0.00       -2.73      6.66 o 
  -4   9  13       10.69       17.47      6.88 o 
  -3   9  13       12.90       13.07      7.81 o 
  -2   9  13       34.36       38.60     10.19 o 
  -1   9  13        9.23       35.40      9.58 o 
   0   9  13       28.59       52.45     13.69 o 
   1   9  13        9.61       -7.42      6.40 o 
   2   9  13       19.20       29.81      7.78 o 
   3   9  13        5.46       -1.60      6.53 o 
   4   9  13       10.91       24.42     19.10 o 
   5   9  13        1.09        8.17      7.80 o 
  -4  10  13        2.30        5.17      7.78 o 
  -3  10  13        7.41       -2.37      7.16 o 
  -2  10  13        0.31       15.16      8.78 o 
  -1  10  13       13.13       11.57      9.07 o 
   0  10  13       10.57       10.18     15.31 o 
   1  10  13        9.21        2.74      7.65 o 
   2  10  13        2.57       -3.68      6.38 o 
   3  10  13       29.59       31.46     11.72 o 
 -10   0  14       49.23       47.65     15.88 o 
  -9   0  14      398.14      308.22     24.61 o 
  -8   0  14      719.06      690.32     32.87 o 
  -7   0  14      240.50      243.84     12.36 o 
  -6   0  14       85.89       83.23      8.02 o 
  -5   0  14     1686.05     2158.80     35.75 o 
  -4   0  14     1292.79     1337.84     24.58 o 
  -3   0  14       79.69       96.82      6.62 o 
  -2   0  14      151.96      253.90      9.06 o 
  -1   0  14      169.52      301.22     16.15 o 
   0   0  14       86.40      124.84      6.71 o 
   1   0  14      376.22      437.65     11.69 o 
   2   0  14     1744.78     2046.57     30.71 o 
   3   0  14       11.58        3.62      3.40 o 
   4   0  14      767.08      732.31     14.36 o 
   5   0  14      291.30      268.87     13.68 o 
   6   0  14       96.37       70.68      9.14 o 
   7   0  14        3.88       -7.90      5.26 o 
   8   0  14      404.59      356.87     27.27 o 
   9   0  14       11.68       31.92     12.02 o 
  10   0  14       12.74        0.57     10.03 o 
 -10   1  14       47.62       33.90      8.30 o 
  -9   1  14      265.53      294.74     14.30 o 
  -8   1  14        6.39        8.56      5.42 o 
  -7   1  14        4.72       13.97      7.07 o 
  -6   1  14       18.99       16.85      3.73 o 
  -5   1  14        5.39       10.31      3.07 o 
  -4   1  14      620.60      628.92     11.16 o 
  -3   1  14       33.41       45.79      3.48 o 
  -2   1  14      543.29      588.25     10.70 o 
  -1   1  14     1385.70     1058.56     13.62 o 
   0   1  14      407.38      217.90      5.93 o 
   1   1  14     1442.00     1810.39     19.94 o 
   2   1  14     3025.42     2471.99     25.17 o 
   3   1  14       72.95      159.68     13.70 o 
   4   1  14      440.37      498.96     11.70 o 
   5   1  14      936.95      874.26     16.57 o 
   6   1  14       70.01       63.83      9.27 o 
   7   1  14      163.38      209.27     12.53 o 
   8   1  14       39.85       14.46      6.00 o 
   9   1  14        4.03       -2.65      8.73 o 
  10   1  14       13.02       32.17     12.80 o 
 -10   2  14       99.47       87.47     42.06 o 
  -9   2  14      143.91      147.83     11.51 o 
  -8   2  14       15.87        5.54      6.24 o 
  -7   2  14        4.46       12.36      5.89 o 
  -6   2  14       65.37       88.46      8.74 o 
  -5   2  14       12.63       12.36      5.09 o 
  -4   2  14     1415.43     1543.21     20.29 o 
  -3   2  14        4.24        0.75      2.08 o 
  -2   2  14       41.22       34.65      2.96 o 
  -1   2  14     1450.42     1454.48     30.76 o 
   0   2  14     2740.76     2402.67     34.77 o 
   1   2  14       70.82       41.57      3.52 o 
   2   2  14       90.62      129.58      5.58 o 
   3   2  14       51.81       57.67      5.09 o 
   4   2  14       43.95       53.39      5.23 o 
   5   2  14      449.58      435.76     11.95 o 
   6   2  14      219.58      207.24     11.57 o 
   7   2  14       98.53       83.09     16.67 o 
   8   2  14       55.74       44.40      8.01 o 
   9   2  14       19.57       12.34      6.55 o 
 -10   3  14       23.81       17.63     12.96 o 
  -9   3  14        1.46        3.34      7.03 o 
  -8   3  14       98.13       93.08      9.03 o 
  -7   3  14        0.57       -1.40      5.04 o 
  -6   3  14       40.01       41.59      7.22 o 
  -5   3  14      336.98      302.44     13.57 o 
  -4   3  14      343.86      291.85     27.33 o 
  -3   3  14      520.06      448.51     14.87 o 
  -2   3  14     4072.45     3648.94    118.84 o 
  -1   3  14        1.11        4.24      2.69 o 
   0   3  14      189.50      230.44      7.95 o 
   1   3  14     4005.82     4138.06     51.68 o 
   2   3  14      189.63      204.03      5.98 o 
   3   3  14      408.84      530.99     16.00 o 
   4   3  14      211.78      172.11      8.10 o 
   5   3  14      587.51      543.16     13.99 o 
   6   3  14        7.91       -1.09      4.15 o 
   7   3  14      473.15      441.27     16.93 o 
   8   3  14       82.30       66.54      9.47 o 
   9   3  14      101.20      139.57     12.69 o 
 -10   4  14       35.14       36.70     10.51 o 
  -9   4  14        2.58        9.89      7.43 o 
  -8   4  14       13.58        5.71     10.11 o 
  -7   4  14      190.48      166.06     10.68 o 
  -6   4  14        3.92        2.58      4.66 o 
  -5   4  14        0.05       -1.02      4.66 o 
  -4   4  14      361.22      380.95     15.09 o 
  -3   4  14      304.84      296.59     13.50 o 
  -2   4  14      189.06      253.45     16.35 o 
  -1   4  14     1131.44     1057.13     34.60 o 
   0   4  14       22.98       22.43      6.59 o 
   1   4  14      148.75      182.96      8.12 o 
   2   4  14      226.55      199.73      8.67 o 
   3   4  14       16.65        9.43      3.90 o 
   4   4  14      175.22      207.46      8.86 o 
   5   4  14       40.87       59.17      7.98 o 
   6   4  14      228.78      237.58     11.08 o 
   7   4  14      173.33      218.30     13.23 o 
   8   4  14        6.20       12.50      7.12 o 
   9   4  14       33.05       45.35      9.20 o 
  -9   5  14       17.33       14.81     10.66 o 
  -8   5  14        3.55        9.22      9.09 o 
  -7   5  14        4.79       -0.24      4.73 o 
  -6   5  14        7.69        6.65      5.94 o 
  -5   5  14      423.16      423.00     21.65 o 
  -4   5  14       93.63       68.73      7.30 o 
  -3   5  14     1142.18     1070.52     26.45 o 
  -2   5  14      529.75      563.48     33.70 o 
  -1   5  14      147.46      148.86     10.91 o 
   0   5  14        0.54        2.20      3.52 o 
   1   5  14      183.73      219.10      9.39 o 
   2   5  14       59.49       50.39      5.53 o 
   3   5  14      493.96      449.02     13.77 o 
   4   5  14       24.24       19.23      5.33 o 
   5   5  14      393.01      433.54     15.63 o 
   6   5  14      194.18      183.34     10.79 o 
   7   5  14       54.50       67.23      8.15 o 
   8   5  14        5.20       17.01      7.15 o 
  -9   6  14        0.30       -0.40      7.81 o 
  -8   6  14        0.92       11.09      7.08 o 
  -7   6  14        0.50        1.25      6.05 o 
  -6   6  14        3.71        9.57      5.67 o 
  -5   6  14       18.13       10.51      5.75 o 
  -4   6  14       10.28        8.33      5.42 o 
  -3   6  14      468.84      465.16     37.20 o 
  -2   6  14      286.11      244.61     11.20 o 
  -1   6  14       51.89       65.79      6.91 o 
   0   6  14       14.36       19.25      6.66 o 
   1   6  14       77.01       75.22      6.97 o 
   2   6  14        8.79        4.70      4.11 o 
   3   6  14       68.13       79.82      7.30 o 
   4   6  14       45.06       37.95      6.03 o 
   5   6  14       50.02       44.35      6.90 o 
   6   6  14      111.50      107.93      9.34 o 
   7   6  14        6.45        0.36      6.99 o 
   8   6  14        4.38        9.52     10.07 o 
  -8   7  14        1.03       -3.45      6.98 o 
  -7   7  14        0.36        2.68      6.90 o 
  -6   7  14        0.31       -2.00      5.31 o 
  -5   7  14       14.58        7.36      6.42 o 
  -4   7  14      104.84      105.50      9.43 o 
  -3   7  14       60.71       58.12      7.86 o 
  -2   7  14       27.31       25.45      8.56 o 
  -1   7  14        1.51       -1.29     12.85 o 
   0   7  14      147.85      156.15     16.77 o 
   1   7  14       16.85       23.29     14.06 o 
   2   7  14       14.85       11.49      4.67 o 
   3   7  14       24.10       19.82      5.41 o 
   4   7  14       41.85       44.81      7.55 o 
   5   7  14        0.31        4.37      5.23 o 
   6   7  14        0.34        8.86      5.31 o 
   7   7  14       57.18       62.26     10.29 o 
  -7   8  14       15.84       20.04     14.00 o 
  -6   8  14        6.20        4.71      7.01 o 
  -5   8  14       14.49       15.93      6.48 o 
  -4   8  14        1.22       -2.51      5.13 o 
  -3   8  14        6.00        1.58      4.96 o 
  -2   8  14       29.06       42.29      9.31 o 
  -1   8  14      368.61      404.73     21.97 o 
   0   8  14       16.46       18.71     11.70 o 
   1   8  14       45.69       61.64     10.66 o 
   2   8  14       54.75       77.22      9.56 o 
   3   8  14       95.67       76.22      7.94 o 
   4   8  14       40.91       52.92      7.57 o 
   5   8  14       32.92       30.49      7.56 o 
   6   8  14        4.11        9.44      7.31 o 
  -6   9  14       11.73        0.70      7.04 o 
  -5   9  14        0.13       -4.97      5.12 o 
  -4   9  14        0.86        0.45      6.05 o 
  -3   9  14        1.19        0.94     13.66 o 
  -2   9  14       58.56       78.86     12.29 o 
  -1   9  14       51.27       66.53     11.79 o 
   0   9  14       88.55       66.98     11.44 o 
   1   9  14       11.80       12.53      7.76 o 
   2   9  14        2.72        2.25      6.00 o 
   3   9  14       15.88       26.12      8.01 o 
   4   9  14       19.05       24.17     12.59 o 
   5   9  14        2.64        1.44      8.49 o 
  -4  10  14        1.62        3.08      8.25 o 
  -3  10  14       13.19        8.96      8.59 o 
  -2  10  14        3.80       14.08      9.26 o 
  -1  10  14        2.02        5.67      8.78 o 
   0  10  14       62.16       37.90     18.76 o 
   1  10  14        0.85       -6.74      6.88 o 
   2  10  14       15.99       13.93     10.63 o 
   3  10  14        6.78       21.43     10.50 o 
 -10   1  15       69.02      101.52     20.38 o 
  -9   1  15        6.73        7.42      7.53 o 
  -8   1  15      159.96      169.13     10.49 o 
  -7   1  15       24.29       27.79      5.85 o 
  -6   1  15       28.58       31.52      5.60 o 
  -5   1  15      162.97      166.95      6.80 o 
  -4   1  15      164.86      161.58      6.03 o 
  -3   1  15        0.01        2.74      2.32 o 
  -2   1  15        6.33       -2.82      1.88 o 
  -1   1  15       53.17       28.72      3.05 o 
   0   1  15      173.84      199.34      9.05 o 
   1   1  15      567.99      572.04      9.97 o 
   2   1  15        0.28        4.10      2.39 o 
   3   1  15        2.36        4.57      2.90 o 
   4   1  15      200.17      219.30      8.03 o 
   5   1  15       40.07       25.44      5.82 o 
   6   1  15        8.25       15.47      5.78 o 
   7   1  15       94.46       67.55      9.09 o 
   8   1  15        0.43        8.08      7.35 o 
   9   1  15        0.91        6.40     14.58 o 
 -10   2  15        0.15        7.21      8.69 o 
  -9   2  15       29.60       35.60      7.60 o 
  -8   2  15        0.37       -2.79      5.72 o 
  -7   2  15        0.01        4.15      5.34 o 
  -6   2  15      117.61      168.82     11.11 o 
  -5   2  15        2.67        4.80      4.40 o 
  -4   2  15      760.38      802.73     28.95 o 
  -3   2  15      497.34      660.24     11.20 o 
  -2   2  15      388.25      477.86     29.90 o 
  -1   2  15       24.90       28.14      3.52 o 
   0   2  15      166.25      173.00      8.79 o 
   1   2  15        0.26        5.24      2.59 o 
   2   2  15      305.13      218.59      9.29 o 
   3   2  15      632.97      542.77     12.14 o 
   4   2  15        0.14        0.60      2.97 o 
   5   2  15      432.53      424.32     12.08 o 
   6   2  15       37.28       33.06      7.04 o 
   7   2  15      107.89      104.49     10.33 o 
   8   2  15        1.72       -1.62      5.25 o 
   9   2  15       60.59       71.45     10.13 o 
 -10   3  15       77.32       57.15     11.47 o 
  -9   3  15        1.94       10.33     10.40 o 
  -8   3  15        5.08        4.35      6.94 o 
  -7   3  15       94.45       94.27     10.07 o 
  -6   3  15       22.37       12.94      5.79 o 
  -5   3  15       24.01       45.30      7.33 o 
  -4   3  15       49.23       47.31      6.96 o 
  -3   3  15       80.52       78.15      7.63 o 
  -2   3  15      957.37      840.77     41.88 o 
  -1   3  15     2300.22     1931.77     56.90 o 
   0   3  15        1.46        0.16      2.76 o 
   1   3  15      446.39      599.18     13.62 o 
   2   3  15      115.27      114.92      4.95 o 
   3   3  15       71.11       74.43      6.40 o 
   4   3  15       54.64       54.77      5.77 o 
   5   3  15       46.79       63.97      6.59 o 
   6   3  15      215.56      191.12     11.90 o 
   7   3  15      124.55      109.44     10.66 o 
   8   3  15        1.48        6.29      5.75 o 
   9   3  15        3.12        4.19      6.06 o 
  -9   4  15        3.08        5.81      7.70 o 
  -8   4  15        4.45       -7.98      7.39 o 
  -7   4  15        0.18       -2.38      4.63 o 
  -6   4  15       34.18       13.44      6.37 o 
  -5   4  15       36.38       28.68      9.01 o 
  -4   4  15      105.50      119.03      9.75 o 
  -3   4  15      389.65      334.25     14.51 o 
  -2   4  15      704.13      777.71     66.04 o 
  -1   4  15      182.37      218.25      7.73 o 
   0   4  15      126.30      172.92      7.51 o 
   1   4  15      206.44      255.38     11.06 o 
   2   4  15      879.60      934.59     18.94 o 
   3   4  15        2.20        3.59      3.70 o 
   4   4  15      160.93      170.48      8.81 o 
   5   4  15      628.63      587.54     15.39 o 
   6   4  15      374.96      368.74     13.08 o 
   7   4  15       70.87       70.07      9.13 o 
   8   4  15       89.17      103.81     11.52 o 
   9   4  15        7.76        2.94      6.69 o 
  -9   5  15        3.25        3.98     15.05 o 
  -8   5  15       11.41       12.59      6.99 o 
  -7   5  15      191.42      181.08     11.58 o 
  -6   5  15       41.24       39.36      8.57 o 
  -5   5  15       84.95       77.92      7.92 o 
  -4   5  15      244.48      229.06     12.77 o 
  -3   5  15     1155.75     1061.33     94.60 o 
  -2   5  15       86.99      102.61     10.05 o 
  -1   5  15      787.19      867.00     62.67 o 
   0   5  15       24.25       30.64      4.76 o 
   1   5  15      373.88      362.02     12.16 o 
   2   5  15      289.81      242.18      9.24 o 
   3   5  15       34.73       22.73      5.05 o 
   4   5  15       81.03       76.69      7.27 o 
   5   5  15      568.60      527.11     15.23 o 
   6   5  15       98.15      139.05      9.84 o 
   7   5  15        0.18       -1.19      8.62 o 
   8   5  15        0.08       -5.19      5.69 o 
  -8   6  15       37.26       36.10      9.12 o 
  -7   6  15       30.94       26.53      8.57 o 
  -6   6  15        3.94        1.83      5.16 o 
  -5   6  15        0.01        2.08      4.56 o 
  -4   6  15       24.10       12.42      5.52 o 
  -3   6  15      190.85      206.15     10.99 o 
  -2   6  15       67.20       47.11      8.36 o 
  -1   6  15       94.91      120.45      8.47 o 
   0   6  15       59.08       69.79      9.24 o 
   1   6  15      127.53      114.02      8.13 o 
   2   6  15       84.44       88.75      7.28 o 
   3   6  15       25.23       23.72      5.45 o 
   4   6  15       13.55       11.95      4.93 o 
   5   6  15       19.48       32.95      7.02 o 
   6   6  15        0.48        5.24      5.13 o 
   7   6  15       15.10       16.12      6.00 o 
   8   6  15        1.57        2.94     10.27 o 
  -8   7  15        5.82        2.59      6.98 o 
  -7   7  15        4.18        9.39      8.57 o 
  -6   7  15        6.31       -5.24      4.95 o 
  -5   7  15       31.27       25.38      6.81 o 
  -4   7  15       26.86       20.07      9.41 o 
  -3   7  15      699.22      682.54     19.51 o 
  -2   7  15      204.19      213.84     11.77 o 
  -1   7  15      789.28      781.42     45.30 o 
   0   7  15        7.12       11.03     10.35 o 
   1   7  15        1.79       -0.65      9.25 o 
   2   7  15       10.97       20.04      5.24 o 
   3   7  15       99.84      122.40     13.86 o 
   4   7  15      131.55      134.77      9.55 o 
   5   7  15      300.33      253.99     12.15 o 
   6   7  15        7.46        7.13      5.45 o 
   7   7  15       34.40       31.87      8.94 o 
  -7   8  15        0.08       -7.96      6.83 o 
  -6   8  15       20.89       22.58      8.88 o 
  -5   8  15        7.58        0.05      6.82 o 
  -4   8  15      113.94      136.82     12.62 o 
  -3   8  15        5.43       10.14      5.62 o 
  -2   8  15        5.14       11.55      7.58 o 
  -1   8  15       30.82       63.00     10.74 o 
   0   8  15      144.10      132.31     13.43 o 
   1   8  15       11.55        9.64      7.60 o 
   2   8  15       30.47       36.62      8.20 o 
   3   8  15        0.06       -1.39      5.44 o 
   4   8  15        8.39        3.89      5.30 o 
   5   8  15       78.83       94.68      9.43 o 
   6   8  15        0.25        4.97      6.86 o 
  -5   9  15        0.01       -5.58      8.76 o 
  -4   9  15       14.09       21.58      7.11 o 
  -3   9  15       47.70       60.64     11.15 o 
  -2   9  15      265.25      245.01     37.49 o 
  -1   9  15       20.50       23.47     13.56 o 
   0   9  15        6.50        2.49      7.71 o 
   1   9  15       37.61       10.66     11.83 o 
   2   9  15       40.37       27.93      8.61 o 
   3   9  15       15.93       -4.68      5.91 o 
   4   9  15      212.81      214.75     14.97 o 
   5   9  15       34.82       28.49     13.34 o 
  -3  10  15        1.40        3.18      8.11 o 
  -2  10  15        6.75       -1.00      8.16 o 
  -1  10  15       22.67       25.58     10.36 o 
   0  10  15       13.49       24.86      9.55 o 
   1  10  15        0.12       -7.90      7.13 o 
   2  10  15       23.89       33.52     10.11 o 
   3  10  15       31.70       29.74     11.55 o 
 -10   0  16       28.44       45.65     10.83 o 
  -9   0  16        7.69       10.45     10.71 o 
  -8   0  16      444.77      541.72     30.67 o 
  -7   0  16       17.88        9.88      9.30 o 
  -6   0  16        8.02       18.98      5.61 o 
  -5   0  16        5.70       17.56      5.12 o 
  -4   0  16        0.82       -3.23      3.32 o 
  -3   0  16      116.14      146.91      8.10 o 
  -2   0  16      603.19      463.03     12.64 o 
  -1   0  16     4305.50     5491.44     66.88 o 
   0   0  16     9673.42    10215.17    114.80 o 
   1   0  16        0.27       11.06      3.77 o 
   2   0  16      175.25      166.27      8.08 o 
   3   0  16      693.10      702.63     16.55 o 
   4   0  16      352.94      325.93     21.00 o 
   5   0  16      104.31      132.40     11.01 o 
   6   0  16       96.89       83.61     10.79 o 
   7   0  16      212.84      186.06     21.58 o 
   8   0  16        4.57       -6.22      8.20 o 
   9   0  16        1.93       -6.06      9.40 o 
 -10   1  16        1.25       21.00      9.24 o 
  -9   1  16       30.51       24.95      9.03 o 
  -8   1  16       12.83       21.41      6.07 o 
  -7   1  16       64.94       71.18      7.60 o 
  -6   1  16        4.03       -2.47      3.75 o 
  -5   1  16      336.15      348.03      8.99 o 
  -4   1  16      809.24      825.19     13.30 o 
  -3   1  16      603.08      611.31     10.71 o 
  -1   1  16      655.59      396.38      8.29 o 
   0   1  16      177.98      152.72      6.30 o 
   1   1  16       97.01      112.19      5.05 o 
   2   1  16      823.23      860.49     20.64 o 
   3   1  16      586.52      520.36      9.80 o 
   4   1  16      112.82      106.11      6.33 o 
   5   1  16      177.04      167.65     10.19 o 
   6   1  16      159.28      141.50     10.57 o 
   7   1  16       71.16       94.37      9.86 o 
   8   1  16       22.69       22.52      7.08 o 
   9   1  16       19.82       17.54      8.64 o 
 -10   2  16       45.72       49.07     11.50 o 
  -9   2  16        1.15       -5.65      6.38 o 
  -8   2  16       10.29       12.24      8.22 o 
  -7   2  16        4.77       -0.30      8.07 o 
  -6   2  16      246.99      244.97     12.89 o 
  -5   2  16       70.74       60.87      7.51 o 
  -4   2  16      664.44      686.74     19.15 o 
  -3   2  16      218.52      224.47      9.73 o 
  -2   2  16      218.25      305.06     16.82 o 
  -1   2  16       50.75       44.26      4.22 o 
   0   2  16     1162.79     1282.06     18.38 o 
   1   2  16       84.88      133.94      5.52 o 
   2   2  16      118.09      171.51      6.01 o 
   3   2  16     1564.42     1580.85     22.12 o 
   4   2  16        7.45        4.68      3.52 o 
   5   2  16      271.71      275.07     10.09 o 
   6   2  16       23.30        9.42      5.99 o 
   7   2  16       20.48       40.86      7.80 o 
   8   2  16       21.92       19.04      6.85 o 
   9   2  16        0.26        0.02      6.57 o 
 -10   3  16      131.25      145.27     14.97 o 
  -9   3  16        0.22       -5.26      6.24 o 
  -8   3  16        4.34        1.11      5.32 o 
  -7   3  16      179.75      174.98     15.73 o 
  -6   3  16        8.90       12.96      6.64 o 
  -5   3  16       35.74       58.45      7.82 o 
  -4   3  16      658.00      625.45     51.39 o 
  -3   3  16       21.14       31.41      6.30 o 
  -2   3  16      355.40      406.40     28.19 o 
  -1   3  16     1037.53      874.61     15.02 o 
   0   3  16      126.66       82.58      5.61 o 
   1   3  16     1019.28      902.35     14.20 o 
   2   3  16      389.46      301.50      7.96 o 
   3   3  16       68.49       86.30      6.34 o 
   4   3  16      150.85      153.12      7.92 o 
   5   3  16       25.63       32.56      5.61 o 
   6   3  16        0.77       -0.16      5.09 o 
   7   3  16       11.66        5.20      5.66 o 
   8   3  16        0.21       -4.68      7.59 o 
   9   3  16        0.34        3.64     10.08 o 
  -9   4  16        2.13       -0.74      6.81 o 
  -8   4  16       25.25       12.83      6.02 o 
  -7   4  16      385.02      394.03     14.75 o 
  -6   4  16        0.04       -5.01      6.09 o 
  -5   4  16        4.50        8.05      5.79 o 
  -4   4  16       15.86        2.11      8.91 o 
  -3   4  16     1161.20     1239.42     31.19 o 
  -2   4  16     1706.14     1786.04    132.92 o 
  -1   4  16        9.17        9.77      3.82 o 
   0   4  16      168.55      188.69      8.07 o 
   1   4  16       28.77       23.92      4.59 o 
   2   4  16      357.06      375.92     12.20 o 
   3   4  16        0.73        3.10      3.77 o 
   4   4  16       22.13       19.98      5.47 o 
   5   4  16        0.36        4.65      4.74 o 
   6   4  16        0.02        2.64      4.74 o 
   7   4  16       15.69        3.70      5.81 o 
   8   4  16        0.37       -0.55      7.43 o 
   9   4  16        4.27       -5.31      6.24 o 
  -9   5  16        6.13       14.07      8.24 o 
  -8   5  16       12.60       29.72      8.67 o 
  -7   5  16      122.33      122.44     10.09 o 
  -6   5  16        1.17       -3.40      4.61 o 
  -5   5  16        0.56        2.11      4.43 o 
  -4   5  16      343.92      331.14     17.24 o 
  -3   5  16        6.19       17.92      8.46 o 
  -2   5  16      222.75      215.15     17.66 o 
  -1   5  16      125.15      195.07     12.40 o 
   0   5  16       63.48       66.69      6.04 o 
   1   5  16       11.84       10.28      4.15 o 
   2   5  16        4.47        1.66      3.71 o 
   3   5  16       92.85      130.15      8.64 o 
   4   5  16      142.99      145.76      9.03 o 
   5   5  16       69.89       89.64      8.17 o 
   6   5  16       34.46       54.95      7.37 o 
   7   5  16      106.55       90.25     11.42 o 
   8   5  16       46.75       32.15      8.39 o 
  -8   6  16        1.76        0.62      6.42 o 
  -7   6  16       22.58       22.29      7.98 o 
  -6   6  16        0.66        1.08      8.53 o 
  -5   6  16       18.48        7.98     12.24 o 
  -4   6  16      156.42      157.06     10.92 o 
  -3   6  16      975.79      854.14     33.91 o 
  -2   6  16      155.13      126.69      9.32 o 
  -1   6  16      246.70      202.42     13.25 o 
   0   6  16        1.51        7.36      6.12 o 
   1   6  16        3.61        7.84      4.40 o 
   2   6  16        8.35        3.50      4.19 o 
   3   6  16      101.02      123.16      8.51 o 
   4   6  16        6.58        4.86      4.50 o 
   5   6  16      141.50      165.14     10.42 o 
   6   6  16      166.00      182.17     14.00 o 
   7   6  16        4.98        5.92      5.56 o 
   8   6  16        0.08       -9.58      9.24 o 
  -8   7  16       13.96       13.26      8.25 o 
  -7   7  16       12.73       10.06      7.39 o 
  -6   7  16       20.90       26.99      7.03 o 
  -5   7  16       62.02       47.14      7.73 o 
  -4   7  16       33.94       25.36      6.52 o 
  -3   7  16       59.56       70.86      8.51 o 
  -2   7  16      544.80      596.52     18.15 o 
  -1   7  16      525.23      529.31     47.91 o 
   0   7  16       76.57       63.17     10.26 o 
   1   7  16       23.50       30.17      7.82 o 
   2   7  16       20.54       10.81      5.15 o 
   3   7  16      277.28      281.67     14.95 o 
   4   7  16       33.01       43.79      6.84 o 
   5   7  16       61.24       50.72      7.88 o 
   6   7  16       32.37       41.20      7.26 o 
   7   7  16       11.93       -0.24      5.70 o 
  -7   8  16        8.37       18.51      9.05 o 
  -6   8  16        8.44        5.99      6.88 o 
  -5   8  16        3.31        5.78      7.74 o 
  -4   8  16       69.66       40.49      7.75 o 
  -3   8  16        0.42       -2.56      5.12 o 
  -2   8  16       35.63       49.59     10.22 o 
  -1   8  16        3.48        2.05      6.97 o 
   0   8  16       15.14       22.22      8.22 o 
   1   8  16      122.28       72.21     11.76 o 
   2   8  16      224.50      212.16     16.24 o 
   3   8  16        5.17       17.28      6.77 o 
   4   8  16       96.97       91.57      9.86 o 
   5   8  16       44.76       48.78     10.24 o 
   6   8  16       23.66        5.52      8.23 o 
  -5   9  16        0.33        8.76      6.43 o 
  -4   9  16       41.25       42.87      8.17 o 
  -3   9  16       19.06       18.95     14.34 o 
  -2   9  16        1.55        4.68     16.17 o 
  -1   9  16        8.43        3.92      8.00 o 
   0   9  16       69.49       48.45     10.88 o 
   1   9  16        3.73        5.32      9.67 o 
   2   9  16       10.15        0.91      6.40 o 
   3   9  16       48.17       47.11      9.19 o 
   4   9  16      342.21      334.03     17.02 o 
  -3  10  16        0.06        5.99     11.83 o 
  -2  10  16        2.84       -7.83      8.39 o 
  -1  10  16        8.34        8.63      8.92 o 
   0  10  16        4.36        4.41      9.54 o 
   1  10  16        0.00       -1.53      7.05 o 
   2  10  16        1.41       13.09     10.76 o 
 -10   1  17       30.66       19.66     11.39 o 
  -9   1  17       33.91       24.84     22.62 o 
  -8   1  17       46.17       45.95     21.74 o 
  -7   1  17        0.52       -5.37      4.27 o 
  -6   1  17       48.82       56.06      8.07 o 
  -5   1  17      106.57      126.04      7.05 o 
  -4   1  17      149.85      201.99      8.19 o 
  -3   1  17      414.61      442.84      9.26 o 
  -2   1  17       94.39      105.21      5.84 o 
  -1   1  17     1639.98     1798.17     36.17 o 
   0   1  17     2950.12     3126.17     30.72 o 
   1   1  17      422.51      446.67      9.23 o 
   2   1  17      336.34      367.05      8.46 o 
   3   1  17      692.10      723.71     18.97 o 
   4   1  17       40.80       41.44      4.78 o 
   5   1  17       30.19       43.00      6.75 o 
   6   1  17      446.98      435.32     16.01 o 
   7   1  17        0.30       -3.68      4.92 o 
   8   1  17      109.03       94.53     10.64 o 
   9   1  17        0.84        8.70      7.94 o 
 -10   2  17       93.52       79.17     13.07 o 
  -9   2  17       23.55       38.72      6.84 o 
  -8   2  17       86.00       89.56      9.03 o 
  -7   2  17      144.95      168.36     10.11 o 
  -6   2  17       21.55       30.63      7.00 o 
  -5   2  17      321.62      407.24     19.23 o 
  -4   2  17        0.20       12.97      5.20 o 
  -3   2  17        0.74        0.03      3.59 o 
  -2   2  17      294.78      201.18      9.07 o 
  -1   2  17      280.58      243.60      6.87 o 
   0   2  17     1022.56     1144.67     32.12 o 
   1   2  17      188.42      227.43      6.89 o 
   2   2  17       90.07      121.39      6.59 o 
   3   2  17      995.21     1047.24     23.89 o 
   4   2  17        1.01        4.21      4.64 o 
   5   2  17     1162.61     1083.85     23.89 o 
   6   2  17        0.44        1.41      7.59 o 
   7   2  17       87.77       66.47     10.69 o 
   8   2  17       10.39        6.76      5.69 o 
   9   2  17        7.53        8.93      9.79 o 
 -10   3  17       73.62       58.65     12.78 o 
  -9   3  17        3.27        4.34      7.17 o 
  -8   3  17       55.60       60.84      9.50 o 
  -7   3  17       50.73       50.71      8.97 o 
  -6   3  17      319.82      317.91     15.14 o 
  -5   3  17       44.16       40.22      7.31 o 
  -4   3  17       14.86       16.04      5.58 o 
  -3   3  17      144.38      171.55     26.52 o 
  -2   3  17      611.76      596.23     26.54 o 
  -1   3  17       55.10       62.13      5.22 o 
   0   3  17     1022.50     1258.84     86.66 o 
   1   3  17       26.37       40.59      4.05 o 
   2   3  17      238.58      207.61      6.98 o 
   3   3  17      327.50      316.24     10.30 o 
   4   3  17        0.05       -0.35      3.48 o 
   5   3  17      465.08      462.78     13.69 o 
   6   3  17      137.48      167.55     11.78 o 
   7   3  17       49.87       51.24     11.89 o 
   8   3  17        1.52        8.54      7.95 o 
   9   3  17        4.74        5.46      6.36 o 
  -9   4  17        1.41       -3.23      6.89 o 
  -8   4  17       24.67       22.32      6.61 o 
  -7   4  17      125.79      104.50      9.24 o 
  -6   4  17       35.23       24.93      8.31 o 
  -5   4  17        4.94        3.40      5.19 o 
  -4   4  17        4.93        1.23      5.88 o 
  -3   4  17       73.19       76.54     18.18 o 
  -2   4  17       42.98       38.38      7.38 o 
  -1   4  17      130.30       94.93      6.10 o 
   0   4  17      192.99      122.20      7.05 o 
   1   4  17      129.69      121.47     13.09 o 
   2   4  17      394.50      459.56     16.52 o 
   3   4  17       10.09        7.54      4.09 o 
   4   4  17      512.85      529.11     14.41 o 
   5   4  17       26.18       12.07      6.49 o 
   6   4  17       40.16       58.52      7.92 o 
   7   4  17        0.55        1.46      6.57 o 
   8   4  17       14.35       25.08      7.86 o 
  -9   5  17        0.08        1.37      7.51 o 
  -8   5  17        5.42        9.79      7.30 o 
  -7   5  17       16.62       14.58      6.34 o 
  -6   5  17      159.55      168.99     11.12 o 
  -5   5  17        1.83       -0.87      5.99 o 
  -4   5  17      195.77      156.53     18.34 o 
  -3   5  17      293.47      288.38     15.31 o 
  -2   5  17      930.16      842.98     64.87 o 
  -1   5  17      182.90      137.95     11.15 o 
   0   5  17      271.24      327.34     10.84 o 
   1   5  17       58.44       58.73      6.41 o 
   2   5  17        3.20       10.57      5.32 o 
   3   5  17       13.28       26.76      5.42 o 
   4   5  17        1.37        2.35      4.56 o 
   5   5  17        1.87       -2.38      4.60 o 
   6   5  17      134.21      174.41     10.73 o 
   7   5  17       37.96       39.45     11.68 o 
   8   5  17        1.48       -3.86      6.42 o 
  -8   6  17       19.84       23.86     13.56 o 
  -7   6  17        6.28        3.81      5.59 o 
  -6   6  17       46.75       25.95      6.88 o 
  -5   6  17        6.99       -2.27      6.16 o 
  -4   6  17       29.49       26.84      6.59 o 
  -3   6  17     1149.76     1180.87     50.65 o 
  -2   6  17      512.43      530.90     37.20 o 
  -1   6  17      237.13      243.38     14.52 o 
   0   6  17       14.20       15.09      6.28 o 
   1   6  17       64.11       58.97      6.90 o 
   2   6  17      227.82      272.51     11.73 o 
   3   6  17      121.10      119.18      9.86 o 
   4   6  17        0.01        0.32      8.28 o 
   5   6  17       23.59       24.94      6.26 o 
   6   6  17        0.00        2.63      5.21 o 
   7   6  17       41.48       41.98      7.41 o 
  -7   7  17        9.76        7.40      6.75 o 
  -6   7  17        2.48        2.59      5.56 o 
  -5   7  17        0.16        2.52      5.71 o 
  -4   7  17       90.99      101.96      9.89 o 
  -3   7  17       64.83       63.57      8.47 o 
  -2   7  17      106.28      110.16     10.67 o 
  -1   7  17       93.09      124.42     12.86 o 
   0   7  17        8.74        0.09      6.65 o 
   1   7  17        1.12       11.45      7.20 o 
   2   7  17       15.71       22.05      7.33 o 
   3   7  17        0.25       -2.46      4.54 o 
   4   7  17      434.71      419.71     14.58 o 
   5   7  17      103.61       96.38      9.32 o 
   6   7  17        8.68       12.33      6.98 o 
   7   7  17        4.35       21.62      6.72 o 
  -6   8  17        2.17        8.35      6.68 o 
  -5   8  17       26.95       52.68     11.59 o 
  -4   8  17        0.46        3.88      5.52 o 
  -3   8  17       30.92       36.30      7.29 o 
  -2   8  17       26.98       18.03      8.66 o 
  -1   8  17        2.08        9.84      8.86 o 
   0   8  17       48.22       92.22     12.51 o 
   1   8  17       54.61       40.10      9.76 o 
   2   8  17      149.97      185.53     16.56 o 
   3   8  17        2.27        9.48      6.44 o 
   4   8  17      114.28      122.81     10.11 o 
   5   8  17        1.56        7.99      7.88 o 
   6   8  17        0.05        4.03      5.75 o 
  -5   9  17        0.78        4.59      6.08 o 
  -4   9  17        0.02       -0.46      8.18 o 
  -3   9  17        0.84       -6.94      7.71 o 
  -2   9  17       12.18       12.04      8.91 o 
  -1   9  17        3.44       -0.20      7.37 o 
   0   9  17        0.38        2.04     10.01 o 
   1   9  17        9.59       22.27      8.67 o 
   2   9  17        1.16       10.86      7.67 o 
   3   9  17        0.12       -3.04      5.56 o 
   4   9  17       16.35       22.83      8.62 o 
  -3  10  17        5.54       15.23     10.82 o 
  -2  10  17        6.58        3.88      8.53 o 
  -1  10  17        2.44        9.18     15.31 o 
   0  10  17       31.14       32.20     10.41 o 
   1  10  17        0.23       -8.78      7.06 o 
   2  10  17        3.54        6.19      7.52 o 
 -10   0  18        6.01        2.40     10.50 o 
  -9   0  18       14.90        6.79     11.70 o 
  -8   0  18       12.13        7.47      9.40 o 
  -7   0  18      133.08      145.99     18.29 o 
  -6   0  18        3.70       -6.07      5.85 o 
  -5   0  18     3547.85     3708.37     53.96 o 
  -4   0  18        1.37        7.49      4.57 o 
  -3   0  18       15.03       42.79      5.65 o 
  -2   0  18     1774.42     1863.31     61.81 o 
  -1   0  18     3461.34     3517.59     58.47 o 
   0   0  18      296.18      289.05     16.43 o 
   1   0  18       41.56       24.28      4.83 o 
   2   0  18        0.66        1.11      3.51 o 
   3   0  18       23.77       47.24      7.08 o 
   4   0  18     1452.63     1374.01     44.15 o 
   5   0  18       21.23        8.52      8.46 o 
   6   0  18      168.73      167.39     13.76 o 
   7   0  18       27.71       31.30     12.02 o 
   8   0  18      170.34      177.18     23.56 o 
   9   0  18      146.21      194.16     26.33 o 
 -10   1  18       13.09       12.62      9.09 o 
  -9   1  18       10.22        4.57      7.41 o 
  -8   1  18       60.97       45.08      9.66 o 
  -7   1  18       24.36       26.32      5.99 o 
  -6   1  18       41.29       40.59      6.19 o 
  -5   1  18      529.96      519.07     14.50 o 
  -4   1  18      178.25      217.05      7.25 o 
  -3   1  18      342.32      419.91      9.22 o 
  -2   1  18      516.30      429.70     10.18 o 
  -1   1  18      700.26      680.01     11.62 o 
   0   1  18     4132.11     4343.93     40.10 o 
   1   1  18      122.64      118.75      5.44 o 
   2   1  18      139.67      235.47      7.05 o 
   3   1  18      611.11      610.42     14.47 o 
   4   1  18     1559.28     1596.34     25.83 o 
   5   1  18       84.79       69.26      8.03 o 
   6   1  18       50.83       74.60     14.37 o 
   7   1  18       14.92       18.30      6.36 o 
   8   1  18       13.80       17.25      7.94 o 
   9   1  18       11.45       25.75      9.07 o 
 -10   2  18       16.56       10.62      8.90 o 
  -9   2  18      152.12      163.08     15.29 o 
  -8   2  18      115.07      117.41      9.96 o 
  -7   2  18        4.22        7.55      5.16 o 
  -6   2  18        0.75        1.65      4.40 o 
  -5   2  18       38.88       62.14      8.26 o 
  -4   2  18      160.50      144.94     20.33 o 
  -3   2  18      558.93      544.18     10.06 o 
  -2   2  18      915.15      711.62     11.83 o 
  -1   2  18     1636.91     1538.90     19.15 o 
   0   2  18      476.36      374.42     15.37 o 
   1   2  18      250.52      201.97      6.76 o 
   2   2  18      339.29      280.77      7.84 o 
   3   2  18        3.54        9.78      4.13 o 
   4   2  18      282.48      290.07     12.53 o 
   5   2  18      123.03      133.38     20.53 o 
   6   2  18        5.66        4.37      5.73 o 
   7   2  18      259.26      238.89     14.28 o 
   8   2  18        0.26        6.47      5.71 o 
   9   2  18        3.52       25.39      8.88 o 
 -10   3  18        0.12        5.61      9.21 o 
  -9   3  18        0.22        4.79      6.27 o 
  -8   3  18       48.31       43.58     11.16 o 
  -7   3  18       67.32      107.85     11.08 o 
  -6   3  18       16.24       16.80      6.50 o 
  -5   3  18      110.55      114.89     10.05 o 
  -4   3  18       67.31      101.99     18.10 o 
  -3   3  18        8.89       18.69      5.69 o 
  -2   3  18       25.99        5.62      4.69 o 
  -1   3  18      119.62       88.59      5.55 o 
   0   3  18        0.26        1.52      3.08 o 
   1   3  18       20.61       30.85      4.01 o 
   2   3  18      167.67      150.75      6.43 o 
   3   3  18        0.72       -5.27      3.51 o 
   4   3  18      436.42      359.80     11.52 o 
   5   3  18     1187.69     1216.32     22.23 o 
   6   3  18      830.38      822.25     22.73 o 
   7   3  18        0.59        8.21      5.92 o 
   8   3  18       56.11       44.04     15.25 o 
   9   3  18       47.45       43.23      8.74 o 
  -9   4  18        5.81        5.50      7.71 o 
  -8   4  18        1.14        2.20      5.37 o 
  -7   4  18        7.05        1.37      6.71 o 
  -6   4  18       90.11       92.80     11.99 o 
  -5   4  18       12.82       18.35      7.45 o 
  -4   4  18      116.29      128.80     10.73 o 
  -3   4  18      292.80      328.93     16.69 o 
  -2   4  18       52.52       51.05     13.11 o 
  -1   4  18        8.17       12.05      5.78 o 
   0   4  18      725.27      677.06     14.97 o 
   1   4  18        1.55        4.20      3.70 o 
   2   4  18     1031.26     1060.08     21.06 o 
   3   4  18      119.31      142.55      8.28 o 
   4   4  18       73.06       89.04      7.61 o 
   5   4  18      107.60      121.21      8.75 o 
   6   4  18      236.36      212.91     13.35 o 
   7   4  18        3.32       -6.03      5.58 o 
   8   4  18       49.00       49.44      9.50 o 
  -9   5  18        9.87        6.19      8.10 o 
  -8   5  18       12.73       20.75      7.81 o 
  -7   5  18        2.56       -0.08      4.70 o 
  -6   5  18        3.22       -4.11      4.82 o 
  -5   5  18       21.94       17.72      7.14 o 
  -4   5  18      242.16      254.46     21.89 o 
  -3   5  18     1414.49     1435.66     91.54 o 
  -2   5  18       20.60       36.42      8.09 o 
  -1   5  18       87.72       64.32      8.98 o 
   0   5  18       69.92       68.47      8.98 o 
   1   5  18       58.25       84.56     11.30 o 
   2   5  18       11.65       15.36      5.08 o 
   3   5  18        5.09       -0.26      6.76 o 
   4   5  18       56.46       54.65      7.07 o 
   5   5  18        4.85        7.04      5.27 o 
   6   5  18       53.57       67.72      8.13 o 
   7   5  18       30.17       40.02      8.81 o 
   8   5  18        0.25        2.83      7.02 o 
  -8   6  18        1.70        7.10      7.50 o 
  -7   6  18       14.59       15.33      6.24 o 
  -6   6  18       86.85       70.55      8.91 o 
  -5   6  18       30.63       19.76      6.34 o 
  -4   6  18       78.17       59.44      7.96 o 
  -3   6  18      167.23      181.42     14.28 o 
  -2   6  18     1279.28     1290.66     32.73 o 
  -1   6  18      108.73       95.50     11.09 o 
   0   6  18       55.59       80.85     18.42 o 
   1   6  18       71.18       73.42     27.59 o 
   2   6  18      102.57       96.45      8.58 o 
   3   6  18        0.34        4.99      4.52 o 
   4   6  18       18.39       15.01      6.16 o 
   5   6  18        3.63       -0.80      4.92 o 
   6   6  18        0.26       -2.78      5.06 o 
   7   6  18       10.35       -1.77     15.64 o 
  -7   7  18        0.05       15.39      8.29 o 
  -6   7  18        0.12        8.37      5.92 o 
  -5   7  18        6.60       10.17      6.01 o 
  -4   7  18      201.98      170.37     11.89 o 
  -3   7  18       66.26       85.04      9.22 o 
  -2   7  18       90.65       73.24      8.72 o 
  -1   7  18       35.32       40.47      9.59 o 
   0   7  18        0.01       -8.86      5.90 o 
   1   7  18       30.86       21.32      7.82 o 
   2   7  18        6.34        4.68      6.85 o 
   3   7  18        0.84       -4.43      4.79 o 
   4   7  18        5.33        9.78      5.48 o 
   5   7  18        5.63        8.70      5.85 o 
   6   7  18        3.46        6.08      5.40 o 
  -6   8  18        0.39       -0.34      6.25 o 
  -5   8  18        0.67       -5.53      5.60 o 
  -4   8  18        1.09       -4.95      5.12 o 
  -3   8  18       32.01       31.36     10.18 o 
  -2   8  18        0.21       -3.18      7.05 o 
  -1   8  18       88.07      109.14     13.16 o 
   0   8  18        5.69       -2.09      6.61 o 
   1   8  18      104.12       95.89     12.52 o 
   2   8  18       88.53      104.97     13.03 o 
   3   8  18       43.90       47.72     12.31 o 
   4   8  18      270.85      220.60     12.02 o 
   5   8  18        1.06       -4.00      5.70 o 
  -5   9  18       15.37        9.29      6.76 o 
  -4   9  18       21.53       26.78      9.34 o 
  -3   9  18       19.79       36.12     12.02 o 
  -2   9  18        0.02       15.68      9.48 o 
  -1   9  18        1.62       -6.31      6.31 o 
   0   9  18        0.00       -0.59      7.41 o 
   1   9  18       14.81       16.16      8.86 o 
   2   9  18       12.40        5.99      7.19 o 
   3   9  18        2.16       11.79      8.62 o 
   4   9  18       14.63       20.85      8.69 o 
  -2  10  18        2.53        6.96      8.66 o 
  -1  10  18       25.02       30.39     11.73 o 
   0  10  18        1.03       -3.79      7.49 o 
   1  10  18        5.64        6.36      8.12 o 
   2  10  18        0.07       14.47      8.65 o 
 -10   1  19       14.44       18.40      9.32 o 
  -9   1  19      123.35      139.59     14.24 o 
  -8   1  19        2.77        2.35      6.63 o 
  -7   1  19        6.81        7.79      5.16 o 
  -6   1  19       22.31       24.11      5.41 o 
  -5   1  19       39.91       80.56     10.63 o 
  -4   1  19       12.24        9.00      3.29 o 
  -3   1  19       41.17       54.08      4.39 o 
  -2   1  19      874.34      829.56     14.08 o 
  -1   1  19      423.47      598.64     12.44 o 
   0   1  19      278.51      357.95      8.88 o 
   1   1  19      413.31      469.07      9.94 o 
   2   1  19      657.02      676.79     12.07 o 
   3   1  19      131.88      128.22      7.60 o 
   4   1  19      187.52      129.57      8.11 o 
   5   1  19      114.39      123.02      9.93 o 
   6   1  19       22.54       37.60      7.71 o 
   7   1  19       83.67       71.44     11.99 o 
   8   1  19        3.74        4.53     11.42 o 
   9   1  19       22.10       35.66     10.16 o 
 -10   2  19       10.80       15.12      9.39 o 
  -9   2  19        4.28       14.39      8.79 o 
  -8   2  19        4.28        7.09      7.69 o 
  -7   2  19        6.52       12.42      5.38 o 
  -6   2  19       92.18       81.72      8.11 o 
  -5   2  19       47.05       31.98      5.97 o 
  -4   2  19      554.38      533.93     14.74 o 
  -3   2  19      168.81      169.35      8.89 o 
  -2   2  19      189.97      231.10      6.99 o 
  -1   2  19        0.75        4.09      2.76 o 
   0   2  19      116.06      190.87      6.68 o 
   1   2  19       29.85       36.45      3.89 o 
   2   2  19      124.01      173.48      6.59 o 
   3   2  19        3.61       11.49      4.44 o 
   4   2  19      101.78       75.85      7.25 o 
   5   2  19       13.06        6.49      5.65 o 
   6   2  19       36.46       62.18      8.50 o 
   7   2  19       86.71       92.10     10.53 o 
   8   2  19       30.29       48.42     16.72 o 
   9   2  19       11.26       13.53      7.59 o 
  -9   3  19        7.39        2.91      5.41 o 
  -8   3  19      151.55      123.32     12.31 o 
  -7   3  19       12.70       10.19      6.63 o 
  -6   3  19        1.15        2.61      5.39 o 
  -5   3  19       12.97        3.39      5.80 o 
  -4   3  19      622.07      641.91     40.78 o 
  -3   3  19       68.00       81.50      8.54 o 
  -2   3  19      361.78      412.16     15.26 o 
  -1   3  19       66.97       78.87      5.47 o 
   0   3  19        0.52       -0.21      2.66 o 
   1   3  19        6.71        5.27      2.81 o 
   2   3  19     2781.19     2666.92     47.79 o 
   3   3  19       73.20       89.33      7.71 o 
   4   3  19      269.91      225.92      9.83 o 
   5   3  19     1240.20     1224.27     22.48 o 
   6   3  19        2.02        4.07      9.07 o 
   7   3  19       29.29       32.36      7.93 o 
   8   3  19        4.88       -5.38      7.75 o 
  -9   4  19        5.04       -9.56      6.37 o 
  -8   4  19       29.70       30.48      7.11 o 
  -7   4  19       59.77       63.46      9.90 o 
  -6   4  19       65.64       88.54     10.43 o 
  -5   4  19      159.83      184.12     25.99 o 
  -4   4  19      177.78      157.33     36.29 o 
  -3   4  19     1735.55     1499.98    122.71 o 
  -2   4  19       30.71       18.01      6.32 o 
  -1   4  19      200.70      201.70     18.68 o 
   0   4  19       63.15       71.69      6.24 o 
   1   4  19      103.34      125.60      7.92 o 
   2   4  19     1090.26     1113.18     31.01 o 
   3   4  19      160.31      165.39      9.57 o 
   4   4  19      916.88      902.25     19.07 o 
   5   4  19      109.89      117.29      8.99 o 
   6   4  19       96.76       67.23     12.74 o 
   7   4  19       35.51       22.32      7.58 o 
   8   4  19        2.44        0.18      6.80 o 
  -9   5  19        0.06       -5.34      7.60 o 
  -8   5  19        4.47       -1.27      5.33 o 
  -7   5  19       13.45       10.07      5.72 o 
  -6   5  19      251.13      228.34     15.01 o 
  -5   5  19       25.22       18.69      7.73 o 
  -4   5  19      424.31      424.86     27.04 o 
  -3   5  19      118.83      149.41     15.62 o 
  -2   5  19       55.50       44.63      8.93 o 
  -1   5  19       19.50       26.97      7.17 o 
   0   5  19      316.56      307.67     25.60 o 
   1   5  19      228.25      222.94     10.27 o 
   2   5  19      111.01      136.67     10.05 o 
   3   5  19       95.00       91.90      7.79 o 
   4   5  19       37.82       36.13      7.14 o 
   5   5  19       10.17       11.32      5.08 o 
   6   5  19       25.23       25.86      6.16 o 
   7   5  19       14.93       15.96      7.54 o 
   8   5  19        0.26       -1.59      6.80 o 
  -8   6  19        4.44        6.96      6.60 o 
  -7   6  19       44.50       47.54      9.30 o 
  -6   6  19       30.53       20.69      6.40 o 
  -5   6  19       15.15       32.11      6.85 o 
  -4   6  19       13.12        8.94      5.39 o 
  -3   6  19      453.64      447.87     19.88 o 
  -2   6  19      588.38      603.06     38.12 o 
  -1   6  19      263.34      267.43     27.38 o 
   0   6  19       37.32       49.16     20.59 o 
   1   6  19       36.42       55.73     21.00 o 
   2   6  19        0.11        1.58      4.78 o 
   3   6  19       57.21       56.06      7.07 o 
   4   6  19        0.25        2.20      4.74 o 
   5   6  19       30.03       35.64      6.71 o 
   6   6  19        9.73       -4.69      6.77 o 
   7   6  19        4.49       14.76     10.17 o 
  -7   7  19        4.43        4.04      7.21 o 
  -6   7  19        1.17       -3.31      5.43 o 
  -5   7  19        8.25        1.91      5.38 o 
  -4   7  19       15.76        7.90      5.71 o 
  -3   7  19       65.96       64.75      9.35 o 
  -2   7  19       50.91       36.06      7.18 o 
  -1   7  19        0.01        1.82      9.69 o 
   0   7  19      146.58      134.28     13.50 o 
   1   7  19       12.32        8.84      7.97 o 
   2   7  19       50.38       34.67      8.72 o 
   3   7  19       33.13       41.99      7.78 o 
   4   7  19        3.65        3.00      5.32 o 
   5   7  19        1.52       -4.16      5.01 o 
   6   7  19        0.01        5.34      5.59 o 
  -6   8  19       12.26        6.43      6.29 o 
  -5   8  19       21.94       38.73      8.43 o 
  -4   8  19        7.72        6.49      5.73 o 
  -3   8  19       10.22       12.26      8.57 o 
  -2   8  19        1.48       13.12     12.07 o 
  -1   8  19      225.08      242.44     17.53 o 
   0   8  19        6.70        9.89      8.07 o 
   1   8  19       22.68       14.98      8.93 o 
   2   8  19       19.66        9.05      8.07 o 
   3   8  19      173.15      180.47     16.10 o 
   4   8  19        0.55       12.67      6.91 o 
   5   8  19        0.14       -4.12      5.36 o 
  -5   9  19        0.25        0.04      5.83 o 
  -4   9  19       10.67        8.44      9.03 o 
  -3   9  19       21.31       43.82     11.76 o 
  -2   9  19        3.40        4.51      9.98 o 
  -1   9  19       10.39       -1.78      7.42 o 
   0   9  19       64.70       45.30     11.05 o 
   1   9  19        9.32       21.37      9.39 o 
   2   9  19        1.07       11.27      8.02 o 
   3   9  19       21.39       13.03      7.95 o 
   4   9  19       30.21       48.27     10.78 o 
  -2  10  19        0.29       13.74      9.13 o 
  -1  10  19        1.04        3.02      8.63 o 
   0  10  19        9.39       24.01     10.13 o 
   1  10  19        6.15       10.80      9.52 o 
 -10   0  20       50.71       50.53     16.25 o 
  -9   0  20       67.24       67.66     17.24 o 
  -8   0  20       62.09       51.78     14.26 o 
  -7   0  20       89.99       65.31     15.26 o 
  -6   0  20       29.72       36.63     12.07 o 
  -5   0  20      542.18      589.12     18.02 o 
  -4   0  20     1160.65     1354.56     27.23 o 
  -3   0  20        6.44        3.49      3.91 o 
  -2   0  20     1739.51     1752.13     42.19 o 
  -1   0  20     6516.42     6452.73     79.35 o 
   0   0  20      616.43      800.24     18.76 o 
   1   0  20      676.20      587.69     16.08 o 
   2   0  20      987.21      697.42     23.93 o 
   3   0  20      235.03      236.01     23.64 o 
   4   0  20     1652.81     1597.17     49.06 o 
   5   0  20      778.34      779.93     35.69 o 
   6   0  20      105.36       61.08     14.63 o 
   7   0  20      508.98      477.09     31.04 o 
   8   0  20       26.89       17.92     11.23 o 
   9   0  20      153.49      188.10     26.28 o 
 -10   1  20        1.25      -11.01     11.39 o 
  -9   1  20       43.88       52.27     10.79 o 
  -8   1  20       19.35       26.59      8.73 o 
  -7   1  20        0.06        6.02      7.01 o 
  -6   1  20      245.34      225.89     13.96 o 
  -5   1  20        3.54        3.01      4.17 o 
  -4   1  20      545.70      568.75     14.71 o 
  -3   1  20       31.75       32.30      4.98 o 
  -2   1  20        5.30        4.82      3.96 o 
  -1   1  20      231.10      269.90      8.78 o 
   0   1  20       50.36       44.42      4.17 o 
   1   1  20      328.84      436.50      9.75 o 
   2   1  20      165.72      139.31      6.57 o 
   3   1  20       24.19       41.01      5.33 o 
   4   1  20      148.62      130.53     11.57 o 
   5   1  20      105.98      101.23     11.53 o 
   6   1  20        6.39       -3.65      5.32 o 
   7   1  20        8.01        4.94      6.25 o 
   8   1  20       10.33       -2.34      5.98 o 
   9   1  20        2.58       13.46      8.46 o 
 -10   2  20        5.62        1.88      8.52 o 
  -9   2  20       18.32       35.82     10.30 o 
  -8   2  20        1.84        7.36      5.89 o 
  -7   2  20        1.05        3.15      5.25 o 
  -6   2  20      249.47      237.99     11.25 o 
  -5   2  20       19.03       13.12      5.74 o 
  -4   2  20        1.42        2.33      4.01 o 
  -3   2  20      393.27      411.01     20.06 o 
  -2   2  20      721.74      750.74     26.31 o 
  -1   2  20     1375.94     1497.68     51.19 o 
   0   2  20      117.56      170.74      6.58 o 
   1   2  20      233.54      217.37      8.87 o 
   2   2  20      727.67      741.33     18.73 o 
   3   2  20      108.47      127.48      8.27 o 
   4   2  20       20.83       19.42      5.27 o 
   5   2  20      244.39      237.87     14.19 o 
   6   2  20       25.74       17.05      6.04 o 
   7   2  20       59.39       31.58      8.19 o 
   8   2  20       28.21       32.06      8.80 o 
   9   2  20       36.20       65.58     12.27 o 
  -9   3  20       21.35       15.50      6.17 o 
  -8   3  20        1.41        3.78      5.84 o 
  -7   3  20       39.82       31.21      8.17 o 
  -6   3  20       11.35       12.53      6.73 o 
  -5   3  20       96.73      118.40     14.79 o 
  -4   3  20      894.74      964.13     28.89 o 
  -3   3  20       93.58       88.29      8.97 o 
  -2   3  20        0.46        4.49      4.64 o 
  -1   3  20      126.56      145.66      8.90 o 
   0   3  20      150.43      122.00      8.47 o 
   1   3  20        2.19        0.62      2.69 o 
   2   3  20       20.68       19.86      4.90 o 
   3   3  20      546.34      550.78     15.38 o 
   4   3  20      449.95      459.72     16.15 o 
   5   3  20      387.85      378.53     15.59 o 
   6   3  20        0.72        1.05      5.89 o 
   7   3  20       52.09       55.37      9.31 o 
   8   3  20       59.66       75.49     11.59 o 
  -9   4  20        1.45       12.65      8.31 o 
  -8   4  20       17.03       26.58      7.04 o 
  -7   4  20       15.64       10.20     11.08 o 
  -6   4  20      421.86      445.00     18.51 o 
  -5   4  20       21.30       29.74      8.15 o 
  -4   4  20       42.26       66.15      9.38 o 
  -3   4  20      962.01      905.07     30.02 o 
  -2   4  20      632.04      626.41     43.03 o 
  -1   4  20        4.55        5.70      5.18 o 
   0   4  20       50.73       63.21      6.05 o 
   1   4  20      100.85       68.56     12.82 o 
   2   4  20      497.46      531.59     20.83 o 
   3   4  20        0.24        2.56      4.55 o 
   4   4  20      322.45      360.33     14.89 o 
   5   4  20      634.39      610.88     16.44 o 
   6   4  20        5.03       14.58      7.01 o 
   7   4  20        7.30       10.89      6.64 o 
   8   4  20        2.64        8.67      7.70 o 
  -9   5  20        9.87       13.53      8.62 o 
  -8   5  20        5.27       -1.12      5.28 o 
  -7   5  20       17.01       13.22      6.07 o 
  -6   5  20      103.40      121.12     22.78 o 
  -5   5  20        1.09        2.73      6.72 o 
  -4   5  20      331.99      370.87     17.55 o 
  -3   5  20      372.00      347.12     16.64 o 
  -2   5  20        0.16       -2.85     10.42 o 
  -1   5  20       22.44       36.08      7.76 o 
   0   5  20        5.22        0.49      5.19 o 
   1   5  20       22.50       21.84      5.35 o 
   2   5  20       22.25       19.01      5.42 o 
   3   5  20        0.04       -0.74      4.59 o 
   4   5  20      121.39      131.37      9.56 o 
   5   5  20       54.94       48.35      9.23 o 
   6   5  20      264.09      271.16     12.63 o 
   7   5  20       19.90       12.90      7.35 o 
  -8   6  20       12.93       18.43      7.89 o 
  -7   6  20       21.35        1.84      6.62 o 
  -6   6  20        0.01        2.44      5.08 o 
  -5   6  20       18.14       33.39      7.16 o 
  -4   6  20      131.52       95.29     12.96 o 
  -3   6  20      535.35      481.26     20.47 o 
  -2   6  20       66.00       82.87     11.64 o 
  -1   6  20       24.28        5.85      7.07 o 
   0   6  20       90.48       86.96     11.02 o 
   1   6  20       20.24       16.30      6.61 o 
   2   6  20       16.94       10.14      7.59 o 
   3   6  20      145.36      160.50     10.77 o 
   4   6  20        5.17       12.14      6.93 o 
   5   6  20        2.98        1.34      5.06 o 
   6   6  20        9.77        8.66      5.83 o 
   7   6  20        7.11       14.25      6.69 o 
  -7   7  20        1.03       -3.70      6.57 o 
  -6   7  20        8.36        4.13      6.64 o 
  -5   7  20       25.24       14.19      6.47 o 
  -4   7  20       52.25       46.99      8.28 o 
  -3   7  20        0.36        0.40      5.59 o 
  -2   7  20       90.99       51.25     10.56 o 
  -1   7  20      443.89      465.92     52.72 o 
   0   7  20      145.26      169.84     20.30 o 
   1   7  20        0.62        6.41      6.93 o 
   2   7  20       42.05       40.29      9.68 o 
   3   7  20        0.53        2.42      8.88 o 
   4   7  20       90.01       64.05      8.10 o 
   5   7  20        1.59        8.18      5.60 o 
   6   7  20        0.01       -3.67      7.03 o 
  -6   8  20       11.34       12.40      6.79 o 
  -5   8  20        8.17       11.14      7.06 o 
  -4   8  20        2.38       -1.21      6.57 o 
  -3   8  20       40.70       45.36     10.40 o 
  -2   8  20        9.50       11.42      8.30 o 
  -1   8  20       47.60       53.96     16.28 o 
   0   8  20       50.35       41.70     18.65 o 
   1   8  20       29.79       27.76     21.79 o 
   2   8  20       88.27       53.69     19.46 o 
   3   8  20       12.44       34.47      9.42 o 
   4   8  20        0.26        2.46      6.05 o 
   5   8  20        4.37        6.77      5.98 o 
  -4   9  20       43.27       59.49     11.84 o 
  -3   9  20        5.32       14.53      9.74 o 
  -2   9  20       24.94       26.94     10.22 o 
  -1   9  20       15.55       25.57      9.55 o 
   0   9  20        0.70        8.46     18.86 o 
   1   9  20       10.07       25.23      8.41 o 
   2   9  20        3.68        5.97      7.75 o 
   3   9  20       29.29       62.15     11.72 o 
  -1  10  20        0.67       10.51      9.00 o 
   0  10  20        1.13      -11.57     14.24 o 
 -10   1  21        1.21       -0.76      8.35 o 
  -9   1  21        3.17       13.03      9.02 o 
  -8   1  21       56.80       46.92      9.94 o 
  -7   1  21       37.80       27.67      8.55 o 
  -6   1  21       48.74       84.79      8.88 o 
  -5   1  21       85.56       99.54      8.25 o 
  -4   1  21        0.39       -2.32      3.54 o 
  -3   1  21      161.18      202.67      8.08 o 
  -2   1  21      185.62      266.06     12.31 o 
  -1   1  21      435.23      376.59      9.31 o 
   0   1  21      393.35      450.55     11.96 o 
   1   1  21      211.55      180.35      6.77 o 
   2   1  21       21.05       35.52      4.13 o 
   3   1  21       26.78        9.51      6.96 o 
   4   1  21        2.44        7.83      6.32 o 
   5   1  21       61.64       55.10      9.70 o 
   6   1  21        6.31        3.79      6.39 o 
   7   1  21       23.86       36.77      8.17 o 
   8   1  21       41.75       48.28     10.47 o 
   9   1  21        0.86        3.52      7.87 o 
  -9   2  21       78.94       81.72     12.73 o 
  -8   2  21       34.68       33.58      9.67 o 
  -7   2  21       57.50       56.30      8.11 o 
  -6   2  21       21.84       21.39      6.17 o 
  -5   2  21       11.37        2.85      4.61 o 
  -4   2  21      267.05      256.15     10.94 o 
  -3   2  21        0.09        7.54      4.78 o 
  -2   2  21       93.98       98.08      5.44 o 
  -1   2  21     1394.39     1310.22     18.25 o 
   0   2  21        0.25        1.96      2.76 o 
   1   2  21        5.64        8.75      3.19 o 
   2   2  21      106.64      125.64     10.59 o 
   3   2  21      316.99      306.93     11.61 o 
   4   2  21      677.09      661.66     17.36 o 
   5   2  21      352.57      327.62     17.34 o 
   6   2  21       54.92       53.56      8.50 o 
   7   2  21       13.82        8.51      6.28 o 
   8   2  21       28.54       25.74      8.12 o 
  -9   3  21        3.04       20.85      9.33 o 
  -8   3  21       85.75       89.11     21.45 o 
  -7   3  21      128.95      150.43     16.07 o 
  -6   3  21       73.18       67.53      9.76 o 
  -5   3  21       28.56       21.66      6.63 o 
  -4   3  21       47.64       50.48      8.38 o 
  -3   3  21       21.92       10.11      5.80 o 
  -2   3  21        6.54        3.45      5.30 o 
  -1   3  21        2.44        1.02      2.88 o 
   0   3  21      301.59      261.18      8.42 o 
   1   3  21      109.06      154.44      8.42 o 
   2   3  21      827.11      779.24     27.37 o 
   3   3  21        3.19       10.37      4.83 o 
   4   3  21      409.63      415.44     14.52 o 
   5   3  21        5.00        5.15      6.20 o 
   6   3  21      128.48      129.32     11.58 o 
   7   3  21       41.64       41.80     14.61 o 
   8   3  21        0.33       -2.56      6.42 o 
  -9   4  21       13.01       -2.33      7.58 o 
  -8   4  21       59.03       57.28     10.21 o 
  -7   4  21       15.32       19.51      7.63 o 
  -6   4  21      184.21      186.05     14.76 o 
  -5   4  21       27.07       49.03      9.90 o 
  -4   4  21       10.72       14.11     12.88 o 
  -3   4  21       93.35      103.46     22.15 o 
  -2   4  21      227.86      209.66     12.58 o 
  -1   4  21      158.76      196.68     11.82 o 
   0   4  21       55.63       71.01      6.50 o 
   1   4  21      230.89      200.29     12.99 o 
   2   4  21      230.32      262.10     11.37 o 
   3   4  21        2.52       -2.35      4.14 o 
   4   4  21        1.11       14.26      5.84 o 
   5   4  21       32.60       25.66      9.81 o 
   6   4  21       20.11       22.57      8.40 o 
   7   4  21       33.81       21.50      7.57 o 
   8   4  21       11.77        9.82      7.77 o 
  -8   5  21        3.45        1.22      6.27 o 
  -7   5  21       10.12        5.59      5.37 o 
  -6   5  21        7.22       -2.89      6.70 o 
  -5   5  21        0.64        1.21      6.68 o 
  -4   5  21        3.03        8.88      6.95 o 
  -3   5  21       83.84       86.50     13.64 o 
  -2   5  21      325.50      311.59     24.66 o 
  -1   5  21       74.76       62.11      9.44 o 
   0   5  21       64.94       97.43     11.02 o 
   1   5  21        4.32        4.37      4.51 o 
   2   5  21       42.38       34.65      6.27 o 
   3   5  21       37.42       29.09      6.36 o 
   4   5  21        1.43        0.17      4.74 o 
   5   5  21       71.32       68.13      7.76 o 
   6   5  21       24.89       16.59      7.51 o 
   7   5  21        0.15       -4.43      9.19 o 
  -8   6  21        4.99        8.89      8.06 o 
  -7   6  21        4.94        9.52      6.04 o 
  -6   6  21       23.14       12.68      6.02 o 
  -5   6  21        0.46       -7.56      6.32 o 
  -4   6  21        3.89       -5.35      6.85 o 
  -3   6  21       20.97       38.00     11.99 o 
  -2   6  21      180.66      185.04     14.90 o 
  -1   6  21      160.18      177.14     14.20 o 
   0   6  21        0.89       -1.57      6.11 o 
   1   6  21        3.18        9.82      6.61 o 
   2   6  21       13.39       20.21      9.27 o 
   3   6  21      133.29      100.89      9.47 o 
   4   6  21       53.35       50.94      7.34 o 
   5   6  21        2.68        0.72      4.90 o 
   6   6  21       19.83       25.43      6.68 o 
   7   6  21        0.55        2.33      7.65 o 
  -7   7  21        2.76        2.00      6.13 o 
  -6   7  21       14.33        1.05      5.92 o 
  -5   7  21      151.98      154.92     14.88 o 
  -4   7  21       46.76       54.10      8.64 o 
  -3   7  21      220.83      228.21     13.08 o 
  -2   7  21       91.66       93.59     12.64 o 
  -1   7  21        5.05        8.24     10.40 o 
   0   7  21      215.02      174.28     14.73 o 
   1   7  21      443.83      466.54     30.88 o 
   2   7  21       31.21       22.91      8.07 o 
   3   7  21       16.91        0.07     17.03 o 
   4   7  21       24.95       35.84      7.65 o 
   5   7  21       13.00       16.99      6.12 o 
   6   7  21       11.79       17.27      7.25 o 
  -6   8  21        0.04       -2.46      6.25 o 
  -5   8  21       29.05       12.23      9.69 o 
  -4   8  21      260.39      262.97     14.57 o 
  -3   8  21       22.96       32.12     10.08 o 
  -2   8  21        0.19      -10.17      6.91 o 
  -1   8  21        2.49        4.25      7.18 o 
   0   8  21        6.90       28.11     13.22 o 
   1   8  21       17.75       29.72      8.99 o 
   2   8  21       41.88       49.36     13.51 o 
   3   8  21       43.43       77.93     12.22 o 
   4   8  21       26.92       23.76     17.27 o 
   5   8  21        0.07        9.46      6.37 o 
  -4   9  21       20.61       38.85     11.02 o 
  -3   9  21        0.17       -6.07      7.97 o 
  -2   9  21        2.05        7.78     16.77 o 
  -1   9  21       17.34       10.18     11.31 o 
   0   9  21       22.14       53.75     11.56 o 
   1   9  21        0.01       12.29     10.53 o 
   2   9  21        0.56        2.02      7.62 o 
   3   9  21       62.85       71.19     22.78 o 
 -10   0  22        0.38        2.61     11.81 o 
  -9   0  22      111.95      131.67     21.89 o 
  -8   0  22        1.33        7.68     10.50 o 
  -7   0  22        3.03       -1.36      9.77 o 
  -6   0  22        4.49       10.55      9.98 o 
  -5   0  22      554.14      553.64     30.20 o 
  -4   0  22      219.86      216.30     11.32 o 
  -3   0  22      274.94      356.79     13.38 o 
  -2   0  22      733.28      712.91     18.40 o 
  -1   0  22      393.87      499.52     15.31 o 
   0   0  22       93.15      120.29      8.44 o 
   1   0  22     1586.32     1578.37     29.43 o 
   2   0  22       28.09       36.96      6.32 o 
   3   0  22       24.88       49.38     11.70 o 
   4   0  22     1682.83     1469.68     47.86 o 
   5   0  22       85.32       47.81     13.17 o 
   6   0  22       51.19       49.69     14.21 o 
   7   0  22        0.58       -4.44      7.31 o 
   8   0  22       13.07       11.65     10.19 o 
 -10   1  22       15.42        1.72     10.63 o 
  -9   1  22        2.86        4.75      8.70 o 
  -8   1  22      106.78      131.96     22.15 o 
  -7   1  22       29.83       23.47      8.56 o 
  -6   1  22       28.62       25.75      6.16 o 
  -5   1  22      380.32      427.35     16.95 o 
  -4   1  22      254.04      275.78     16.17 o 
  -3   1  22      590.87      579.19     15.23 o 
  -2   1  22       14.45       13.05      3.85 o 
  -1   1  22       46.99       78.19      9.81 o 
   0   1  22      130.56      127.67      6.09 o 
   1   1  22        8.53       29.92      3.92 o 
   2   1  22      314.30      335.22      9.12 o 
   3   1  22        9.10       16.02      5.23 o 
   4   1  22      487.89      501.30     20.06 o 
   5   1  22      229.78      233.07     14.92 o 
   6   1  22        1.71        0.59      9.82 o 
   7   1  22       29.42       43.12      9.68 o 
   8   1  22       15.22        8.86      7.60 o 
  -9   2  22        5.78       10.61      8.58 o 
  -8   2  22       23.02       12.10      8.54 o 
  -7   2  22       18.70       22.35      6.84 o 
  -6   2  22      111.78      116.74     16.21 o 
  -5   2  22      128.67      149.07     13.56 o 
  -4   2  22       12.76       10.41      4.54 o 
  -3   2  22       63.60       68.59      6.87 o 
  -2   2  22       63.88       63.65      5.84 o 
  -1   2  22       97.18       84.45      5.34 o 
   0   2  22       46.06       57.80      4.79 o 
   1   2  22      284.33      297.13      9.17 o 
   2   2  22       10.63       14.53      4.56 o 
   3   2  22       11.44       14.48      5.37 o 
   4   2  22     1318.84     1253.92     24.64 o 
   5   2  22      246.35      236.44     16.26 o 
   6   2  22      308.19      297.95     17.64 o 
   7   2  22       38.76       26.82      8.08 o 
   8   2  22       37.42       64.26     17.39 o 
  -9   3  22        7.75        7.29      8.40 o 
  -8   3  22       44.75       61.00      9.09 o 
  -7   3  22      215.41      211.81     12.77 o 
  -6   3  22      513.36      500.89     16.87 o 
  -5   3  22      338.44      317.68     30.44 o 
  -4   3  22       35.72       44.22      8.29 o 
  -3   3  22       46.59       23.56      5.49 o 
  -2   3  22      252.09      305.79     20.27 o 
  -1   3  22       28.86       34.33      4.24 o 
   0   3  22      133.60      141.99      8.04 o 
   1   3  22        4.63        3.42      3.07 o 
   2   3  22        4.84       -2.00      4.93 o 
   3   3  22       34.25       40.11      6.48 o 
   4   3  22      868.12      794.20     19.97 o 
   5   3  22       23.54       14.67      9.04 o 
   6   3  22       55.80       74.89     10.08 o 
   7   3  22       48.74       46.32      9.32 o 
   8   3  22        0.95       -2.94      6.64 o 
  -9   4  22        2.73       -2.12      6.30 o 
  -8   4  22        0.82        0.37     11.65 o 
  -7   4  22        1.93        1.34      6.67 o 
  -6   4  22       13.10       15.58     13.72 o 
  -5   4  22       18.16        4.05      9.98 o 
  -4   4  22      141.77      134.46     11.95 o 
  -3   4  22      423.35      517.98     56.27 o 
  -2   4  22        3.01       -3.09      5.33 o 
  -1   4  22       12.12       12.88      6.35 o 
   0   4  22       10.78       11.11      4.70 o 
   1   4  22      342.08      284.56      9.34 o 
   2   4  22       46.27       50.89      6.68 o 
   3   4  22       27.44       33.43      6.45 o 
   4   4  22      164.98      175.73     11.25 o 
   5   4  22        6.84        7.07      5.11 o 
   6   4  22      548.57      487.64     18.96 o 
   7   4  22       24.36       14.63      7.62 o 
   8   4  22        3.14        4.92      7.60 o 
  -8   5  22        8.63        4.17      5.42 o 
  -7   5  22        0.12       -5.46      7.21 o 
  -6   5  22       29.72       48.54     11.70 o 
  -5   5  22        8.03        4.44      6.78 o 
  -4   5  22        5.85        6.64     10.08 o 
  -3   5  22      360.60      365.01     54.97 o 
  -2   5  22      544.48      511.06     43.18 o 
  -1   5  22      168.49      183.67     27.12 o 
   0   5  22        4.76       20.88      7.16 o 
   1   5  22       90.69       93.44     10.76 o 
   2   5  22      175.13      150.96      9.96 o 
   3   5  22       93.09       73.84      8.39 o 
   4   5  22        1.51        0.97      4.56 o 
   5   5  22      171.82      157.71     17.81 o 
   6   5  22        1.89       -8.26      5.50 o 
   7   5  22        5.44       -0.55      6.84 o 
  -8   6  22        0.03        4.60      7.28 o 
  -7   6  22        0.56        6.36      5.78 o 
  -6   6  22        3.70       10.44      5.84 o 
  -5   6  22       37.05       30.16      9.95 o 
  -4   6  22       14.59        4.82      7.52 o 
  -3   6  22       23.62       24.17      9.11 o 
  -2   6  22      155.93      195.96     15.27 o 
  -1   6  22      588.88      584.67     22.52 o 
   0   6  22      102.35       88.25     11.30 o 
   1   6  22      757.10      716.39     26.96 o 
   2   6  22      105.62      108.42     38.64 o 
   3   6  22      293.90      248.85     12.91 o 
   4   6  22        1.46        7.32     11.76 o 
   5   6  22        8.53       -1.01      4.88 o 
   6   6  22        0.05       -1.61      5.09 o 
  -7   7  22        0.00       -5.20      5.66 o 
  -6   7  22        4.70        8.22      6.32 o 
  -5   7  22       13.08       27.39      7.20 o 
  -4   7  22      130.54      109.80     10.81 o 
  -3   7  22      154.84      164.82     11.97 o 
  -2   7  22        2.12        8.26     10.48 o 
  -1   7  22        2.72      -10.52      7.65 o 
   0   7  22        2.33       -0.15      6.45 o 
   1   7  22       10.68       10.17     11.65 o 
   2   7  22       44.13       49.79     10.07 o 
   3   7  22       43.20       26.17      9.11 o 
   4   7  22        0.78       -0.81      5.25 o 
   5   7  22       16.71       15.35      6.03 o 
   6   7  22        3.92        0.39      9.37 o 
  -6   8  22        0.63       -6.35      7.28 o 
  -5   8  22        0.35        2.57      6.37 o 
  -4   8  22      143.51      142.80     17.17 o 
  -3   8  22        2.42        4.80      8.14 o 
  -2   8  22        2.31       16.41      8.43 o 
  -1   8  22       54.64       43.07     17.11 o 
   0   8  22       65.94       73.61     12.93 o 
   1   8  22       10.42        4.05     11.08 o 
   2   8  22       33.35       41.56     11.36 o 
   3   8  22       57.43       75.57     12.40 o 
   4   8  22        9.75       37.23      9.85 o 
  -4   9  22       15.91       27.23      9.68 o 
  -3   9  22       13.62       11.30     17.61 o 
  -2   9  22        0.59       -5.64      7.23 o 
  -1   9  22        1.80       -0.24      7.18 o 
   0   9  22        6.03        6.98      8.39 o 
   1   9  22        1.94        0.61      7.56 o 
   2   9  22       20.05        2.02     14.87 o 
   3   9  22        0.40       14.11      8.81 o 
  -9   1  23        6.22       10.05      8.97 o 
  -8   1  23        3.16       11.20      8.53 o 
  -7   1  23        4.06       15.13      7.83 o 
  -6   1  23       37.23       21.74      6.16 o 
  -5   1  23        9.25       16.85      5.52 o 
  -4   1  23      126.28      179.05      9.86 o 
  -3   1  23      281.31      282.33      8.63 o 
  -2   1  23       24.75       20.61      4.32 o 
  -1   1  23       48.30       49.42      4.63 o 
   0   1  23      244.89      278.86      9.61 o 
   1   1  23      735.09      729.38     13.56 o 
   2   1  23      354.63      387.19     19.00 o 
   3   1  23      635.58      656.83     16.43 o 
   4   1  23      485.49      515.32     20.48 o 
   5   1  23        3.54        3.79      6.35 o 
   6   1  23      262.93      270.12     16.89 o 
   7   1  23      151.14      116.89     14.48 o 
   8   1  23       14.71        4.48      6.53 o 
  -9   2  23        3.28        0.23      7.80 o 
  -8   2  23       64.25       56.35     11.10 o 
  -7   2  23       27.32       25.93      8.00 o 
  -6   2  23      197.77      236.83     12.29 o 
  -5   2  23      160.43      200.29     11.35 o 
  -4   2  23      467.06      445.70     14.70 o 
  -3   2  23       29.69       17.27      4.93 o 
  -2   2  23        0.04        3.90      3.88 o 
  -1   2  23       36.02       22.73      3.96 o 
   0   2  23        2.97        1.64      2.96 o 
   1   2  23        7.71       14.62      3.58 o 
   2   2  23        0.15        1.51      4.14 o 
   3   2  23      304.92      316.80     12.33 o 
   4   2  23        1.54        5.61      8.52 o 
   5   2  23        3.28        1.19      6.69 o 
   6   2  23        2.79       17.64      7.43 o 
   7   2  23       31.50       38.76     10.27 o 
   8   2  23        1.84       -1.37      6.56 o 
  -9   3  23        0.27       -6.25      9.59 o 
  -8   3  23       25.54       24.01      7.51 o 
  -7   3  23       86.30       93.51      9.94 o 
  -6   3  23       36.36       34.20      7.30 o 
  -5   3  23       57.86       80.08      9.75 o 
  -4   3  23       74.75       92.01      8.63 o 
  -3   3  23      279.56      226.31     13.08 o 
  -2   3  23      408.94      326.45     15.98 o 
  -1   3  23       11.13       -5.00      3.64 o 
   0   3  23       22.27       34.43      4.46 o 
   1   3  23        8.23        5.17      3.47 o 
   2   3  23       22.85       14.56      5.06 o 
   3   3  23       28.93       24.59      9.31 o 
   4   3  23        2.87        4.86      7.94 o 
   5   3  23      196.63      204.38     15.55 o 
   6   3  23       54.98       68.23     26.12 o 
   7   3  23       41.59       81.75     16.11 o 
   8   3  23       34.46       40.41      9.65 o 
  -9   4  23        0.75       -3.39      5.48 o 
  -8   4  23       18.65       21.94      8.77 o 
  -7   4  23       51.04       33.18      8.54 o 
  -6   4  23        0.01       -8.73      5.82 o 
  -5   4  23        1.29       -3.94      6.12 o 
  -4   4  23       15.77       26.09      7.80 o 
  -3   4  23       16.14       44.05      8.90 o 
  -2   4  23      137.44      103.03     10.53 o 
  -1   4  23      567.36      531.13     29.13 o 
   0   4  23      222.00      210.97     10.05 o 
   1   4  23        8.75       14.97      5.08 o 
   2   4  23      160.57      184.82     13.97 o 
   3   4  23       80.96       91.29      9.70 o 
   4   4  23       28.15       15.33     10.16 o 
   5   4  23       90.50       93.75      9.66 o 
   6   4  23        0.47        2.63      6.03 o 
   7   4  23        7.65       10.04      6.83 o 
  -8   5  23        1.98       16.18      6.45 o 
  -7   5  23       26.49       35.20      9.38 o 
  -6   5  23        6.84        4.66      7.22 o 
  -5   5  23       22.66       12.67      7.78 o 
  -4   5  23       96.74      106.65     11.82 o 
  -3   5  23      400.54      498.48     65.89 o 
  -2   5  23       14.19        4.27      6.65 o 
  -1   5  23       39.80       28.24      7.96 o 
   0   5  23       12.16       10.37      7.09 o 
   1   5  23      843.38      766.10     26.15 o 
   2   5  23        0.19        2.51      4.70 o 
   3   5  23        4.19       12.45      5.76 o 
   4   5  23       11.69       23.48      6.78 o 
   5   5  23       14.37       28.27      6.68 o 
   6   5  23        0.85        3.21      6.16 o 
   7   5  23       13.54        0.21      8.30 o 
  -7   6  23       15.77       15.51      6.73 o 
  -6   6  23        1.16        3.35      5.58 o 
  -5   6  23       52.58       29.86      8.94 o 
  -4   6  23       31.35       14.95     12.72 o 
  -3   6  23      171.26      142.08     14.13 o 
  -2   6  23     1014.36     1019.03     75.66 o 
  -1   6  23      200.06      204.04     15.29 o 
   0   6  23        0.10       -7.47      5.79 o 
   1   6  23      172.34      154.59     13.85 o 
   2   6  23       39.50       31.69     11.86 o 
   3   6  23        6.32        8.93      5.67 o 
   4   6  23        8.06       15.94      6.89 o 
   5   6  23       43.11       43.98      8.20 o 
   6   6  23       17.07       17.13     11.21 o 
  -6   7  23       13.75       29.88      7.92 o 
  -5   7  23       23.67       19.24      6.83 o 
  -4   7  23       37.40       11.83      8.69 o 
  -3   7  23       24.90       35.05      7.38 o 
  -2   7  23        6.02        4.39      7.48 o 
  -1   7  23      316.61      325.94     36.44 o 
   0   7  23      147.22      134.54     14.02 o 
   1   7  23        4.55        7.03      7.06 o 
   2   7  23        5.67        9.58      9.07 o 
   3   7  23        0.24        0.89      6.77 o 
   4   7  23       44.17       52.08     10.39 o 
   5   7  23       26.11       20.57      8.61 o 
  -5   8  23       25.50       24.27      7.75 o 
  -4   8  23       11.09       18.02      8.60 o 
  -3   8  23       19.15       38.35     10.55 o 
  -2   8  23       43.25       43.40      9.95 o 
  -1   8  23        2.89        3.33     11.91 o 
   0   8  23        7.49        8.89      7.79 o 
   1   8  23       46.27       60.74     11.06 o 
   2   8  23       17.52       32.15      8.95 o 
   3   8  23        8.80       16.36      8.55 o 
   4   8  23       34.36       17.40      8.65 o 
  -3   9  23        1.05        3.58     14.11 o 
  -2   9  23        0.14       14.31      9.03 o 
  -1   9  23        1.45        5.32      7.93 o 
   0   9  23        0.00        2.17      7.59 o 
   1   9  23       21.00       25.06      9.03 o 
   2   9  23       33.17       39.92     32.94 o 
  -9   0  24        1.76        7.94     12.07 o 
  -8   0  24       52.76       54.39     16.72 o 
  -7   0  24        2.49      -10.35      9.72 o 
  -6   0  24        7.55       14.89     11.13 o 
  -5   0  24       10.39       16.56     10.82 o 
  -4   0  24       31.43       53.76     20.90 o 
  -3   0  24      634.36      581.55     17.71 o 
  -2   0  24      580.41      590.44     17.25 o 
  -1   0  24        6.78       13.38      4.80 o 
   0   0  24        2.83        2.51      4.38 o 
   1   0  24      309.39      354.46     13.64 o 
   2   0  24      179.04      179.15     10.19 o 
   3   0  24       15.62        4.39      8.05 o 
   4   0  24       62.98       39.13     12.38 o 
   5   0  24       19.53       25.81     12.02 o 
   6   0  24       63.56       61.03     16.30 o 
   7   0  24       18.77       40.96     13.79 o 
   8   0  24       83.99       83.70     18.71 o 
  -9   1  24       27.72        3.12      9.35 o 
  -8   1  24      172.50      220.50     17.85 o 
  -7   1  24       18.02       14.97      8.52 o 
  -6   1  24       97.25      166.20     18.10 o 
  -5   1  24       64.45       82.57      8.37 o 
  -4   1  24       42.20       41.29      8.93 o 
  -3   1  24       99.34      102.28      6.40 o 
  -2   1  24       34.81       39.88      4.63 o 
  -1   1  24      933.85      985.89     16.21 o 
   0   1  24       65.26       72.80      5.34 o 
   1   1  24       11.90       17.59      3.64 o 
   2   1  24      102.64      102.20      6.13 o 
   3   1  24     1034.82      939.00     20.10 o 
   4   1  24      799.78      850.68     26.77 o 
   5   1  24       50.38       48.55     17.97 o 
   6   1  24       57.29       70.99     18.00 o 
   7   1  24        1.73       21.34      8.03 o 
   8   1  24        0.20       10.70      8.17 o 
  -9   2  24        2.41        3.12      8.19 o 
  -8   2  24       56.61       41.51     10.60 o 
  -7   2  24        5.13       -3.26      7.20 o 
  -6   2  24      193.34      206.95     12.07 o 
  -5   2  24        2.01        8.59      5.45 o 
  -4   2  24      434.07      465.37     16.73 o 
  -3   2  24       14.17       23.45      5.35 o 
  -2   2  24      545.59      587.45     24.85 o 
  -1   2  24      147.92      135.78      7.54 o 
   0   2  24      205.03      229.64     10.27 o 
   1   2  24       15.53       21.34      4.05 o 
   2   2  24      205.97      222.80     10.15 o 
   3   2  24       65.63       48.45      6.79 o 
   4   2  24      531.90      497.36     20.69 o 
   5   2  24        2.78       -0.27     11.16 o 
   6   2  24       85.30       74.40     11.71 o 
   7   2  24        7.29        4.89      7.08 o 
   8   2  24        1.20       -8.39      8.52 o 
  -9   3  24       17.69       11.06      9.47 o 
  -8   3  24        0.60       -6.93      6.04 o 
  -7   3  24       73.17       87.23      9.81 o 
  -6   3  24        0.22       -6.01      5.05 o 
  -5   3  24       81.27       95.74      9.28 o 
  -4   3  24      734.73      835.90     36.01 o 
  -3   3  24       39.54       49.87      7.06 o 
  -2   3  24        0.92       -6.09      5.09 o 
  -1   3  24        0.38       -1.46      4.02 o 
   0   3  24      147.24      135.30      6.96 o 
   1   3  24        0.58       -4.19      3.20 o 
   2   3  24      138.92      151.18      9.46 o 
   3   3  24       31.43       35.48      6.34 o 
   4   3  24      244.10      192.98     25.34 o 
   5   3  24        2.42        3.00      6.69 o 
   6   3  24       19.47       15.94     14.21 o 
   7   3  24        0.16       16.91      7.58 o 
   8   3  24       18.50       18.06      8.48 o 
  -8   4  24        4.07       -1.64      6.19 o 
  -7   4  24       22.61       18.68      8.57 o 
  -6   4  24       16.16        6.00     12.85 o 
  -5   4  24      211.54      224.14     16.12 o 
  -4   4  24       13.05       15.66      7.62 o 
  -3   4  24     1846.07     1890.56    132.09 o 
  -2   4  24      453.84      425.03     68.39 o 
  -1   4  24       24.86       30.63      6.11 o 
   0   4  24      115.12      107.52      8.95 o 
   1   4  24       48.47       78.34      7.66 o 
   2   4  24        9.22        4.79      4.70 o 
   3   4  24      151.82      166.03     10.76 o 
   4   4  24        0.07       -0.84      5.09 o 
   5   4  24       69.41       62.13     12.91 o 
   6   4  24       30.88       29.54      8.86 o 
   7   4  24        2.06       -6.36      6.14 o 
  -8   5  24       17.94        7.29      6.17 o 
  -7   5  24        8.98       -9.66     12.10 o 
  -6   5  24       22.44        7.14      7.84 o 
  -5   5  24      151.44      142.84     13.74 o 
  -4   5  24       21.49       29.44      8.81 o 
  -3   5  24        5.31        4.72      7.38 o 
  -2   5  24        3.24       10.08     10.16 o 
  -1   5  24      247.76      241.12     15.21 o 
   0   5  24      133.71      124.63     12.48 o 
   1   5  24        6.04       11.73      6.51 o 
   2   5  24        7.51        9.59      5.28 o 
   3   5  24       82.34       62.63      8.07 o 
   4   5  24       13.04       29.12      6.82 o 
   5   5  24       47.43       47.38      8.01 o 
   6   5  24        0.98       -1.49      7.05 o 
   7   5  24       22.73       13.75      9.31 o 
  -7   6  24       22.05        9.53      6.23 o 
  -6   6  24       17.85       25.04      9.31 o 
  -5   6  24       28.28       43.45     10.02 o 
  -4   6  24        3.81        6.89      7.95 o 
  -3   6  24       30.38       22.71      9.13 o 
  -2   6  24       17.39       40.16     15.34 o 
  -1   6  24       49.39       37.65      9.62 o 
   0   6  24       93.73      119.34     12.94 o 
   1   6  24       72.54       75.22     11.07 o 
   2   6  24       30.53       29.12      8.47 o 
   3   6  24       11.85        4.53      5.39 o 
   4   6  24       12.69       15.60      6.42 o 
   5   6  24       77.56       70.13      9.59 o 
   6   6  24        7.17       23.80      9.18 o 
  -6   7  24        5.74       -3.35      6.44 o 
  -5   7  24       16.94        2.02      5.75 o 
  -4   7  24        9.14       14.73     14.03 o 
  -3   7  24       28.94       30.53      9.82 o 
  -2   7  24        6.26       12.17      8.57 o 
  -1   7  24       23.86       26.09     14.16 o 
   0   7  24      101.74       77.04     11.86 o 
   1   7  24      104.65      123.48     13.92 o 
   2   7  24        8.56        5.29      7.61 o 
   3   7  24        0.72       -2.87      6.74 o 
   4   7  24        1.47       -5.73      6.55 o 
   5   7  24        0.32       11.56      7.95 o 
  -5   8  24        0.09       19.55      7.20 o 
  -4   8  24        0.00        0.11      6.32 o 
  -3   8  24       12.74        1.48      8.46 o 
  -2   8  24       17.63       22.54      9.76 o 
  -1   8  24        0.56       -6.30      6.78 o 
   0   8  24       10.74       -1.66     13.61 o 
   1   8  24       27.73       33.70      9.75 o 
   2   8  24      118.35      113.87     14.63 o 
   3   8  24       11.26       29.27     12.12 o 
   4   8  24        0.21       -4.40      6.73 o 
  -3   9  24        0.32       -5.00      7.72 o 
  -2   9  24        0.43        0.63      8.03 o 
  -1   9  24       35.03       24.46     13.01 o 
   0   9  24        4.95        0.46     14.19 o 
   1   9  24       12.94       13.13      8.75 o 
   2   9  24       12.80       33.58     26.78 o 
  -9   1  25       33.84       30.71     10.52 o 
  -8   1  25        0.82       -0.63      7.77 o 
  -7   1  25        0.12       -0.73      7.34 o 
  -6   1  25        6.06        5.25      8.11 o 
  -5   1  25      259.02      271.22     12.31 o 
  -4   1  25       26.24       29.67      6.09 o 
  -3   1  25        9.58       22.94      5.38 o 
  -2   1  25       66.77       61.11      6.09 o 
  -1   1  25      178.70      183.65      8.92 o 
   0   1  25       38.42       33.65      4.44 o 
   1   1  25        0.09        0.52      3.20 o 
   2   1  25       94.91       80.86      5.89 o 
   3   1  25      732.36      719.30     20.44 o 
   4   1  25     1280.48     1340.15     34.11 o 
   5   1  25       34.54        6.63      7.31 o 
   6   1  25       70.40       84.62     12.60 o 
   7   1  25       45.81       50.70     10.83 o 
   8   1  25        1.33       12.82      9.32 o 
  -9   2  25        5.71       -6.58      7.37 o 
  -8   2  25       32.85       28.46     11.39 o 
  -7   2  25       13.76       14.77      8.64 o 
  -6   2  25        8.72        2.28      5.81 o 
  -5   2  25       51.91       46.43      7.37 o 
  -4   2  25       11.51        0.58      4.80 o 
  -3   2  25      118.87      138.89      9.27 o 
  -2   2  25      361.11      359.73     12.64 o 
  -1   2  25       55.44       54.43      6.60 o 
   0   2  25       56.75       36.25      4.54 o 
   1   2  25       14.82       15.05      3.88 o 
   2   2  25      117.14      114.72      8.39 o 
   3   2  25      165.06      159.40      9.98 o 
   4   2  25      560.49      516.03     21.41 o 
   5   2  25      346.90      371.34     18.78 o 
   6   2  25        5.27        3.75      6.94 o 
   7   2  25       26.26       18.76      8.75 o 
   8   2  25        1.09        1.66      8.46 o 
  -9   3  25        0.47        3.40      8.73 o 
  -8   3  25        0.71       -1.72      7.61 o 
  -7   3  25       36.75       41.18      8.37 o 
  -6   3  25       47.98       21.12     13.14 o 
  -5   3  25        0.22        0.86      5.14 o 
  -4   3  25      436.03      465.25     20.24 o 
  -3   3  25      387.76      394.97     14.04 o 
  -2   3  25        7.82       10.12      4.85 o 
  -1   3  25       34.59       51.27      6.74 o 
   0   3  25        2.12        4.16      5.75 o 
   1   3  25      350.09      285.29      9.95 o 
   2   3  25      184.05      156.55     13.83 o 
   3   3  25      306.28      382.38     14.04 o 
   4   3  25       70.80       61.79      8.05 o 
   5   3  25        5.63        5.83      6.85 o 
   6   3  25       33.52       20.21     15.10 o 
   7   3  25       11.90       17.13      8.61 o 
  -8   4  25        8.70        9.00      6.80 o 
  -7   4  25       69.29       53.91      8.99 o 
  -6   4  25       18.22       26.33      9.46 o 
  -5   4  25        9.53       17.82      7.78 o 
  -4   4  25      202.80      197.64     14.53 o 
  -3   4  25      528.16      550.92     38.33 o 
  -2   4  25       37.18       48.22     12.81 o 
  -1   4  25        2.49       -6.24      4.16 o 
   0   4  25        0.85       -2.20      5.10 o 
   1   4  25       13.38        5.30      6.52 o 
   2   4  25        4.59        7.04      5.11 o 
   3   4  25        0.04        7.81      5.61 o 
   4   4  25       37.33       46.74      7.72 o 
   5   4  25       25.38       21.46     14.34 o 
   6   4  25       20.95       19.58      8.50 o 
   7   4  25       19.35       43.76     10.86 o 
  -8   5  25        2.76        5.74      9.90 o 
  -7   5  25        0.37       -1.08      7.37 o 
  -6   5  25        7.51        4.93      7.14 o 
  -5   5  25        0.58        1.18     16.17 o 
  -4   5  25       97.86       88.94     11.92 o 
  -3   5  25      847.67      817.98     81.77 o 
  -2   5  25       48.25       62.04     10.84 o 
  -1   5  25       48.70       54.52      9.64 o 
   0   5  25       31.79       20.05      5.94 o 
   1   5  25      129.05      151.68     13.46 o 
   2   5  25        4.87        2.12      9.80 o 
   3   5  25      152.31      156.27     12.66 o 
   4   5  25       19.97        9.57      5.84 o 
   5   5  25      153.94      164.38     12.21 o 
   6   5  25        0.01        6.18      8.49 o 
  -7   6  25        0.44       -6.34      5.36 o 
  -6   6  25        0.43       -2.19      7.80 o 
  -5   6  25      111.18      121.44     13.70 o 
  -4   6  25       21.31       10.34      8.39 o 
  -3   6  25       89.09      119.31     13.61 o 
  -2   6  25       76.35       61.34     11.08 o 
  -1   6  25       93.66      106.73     13.32 o 
   0   6  25        5.99       -6.01     16.82 o 
   1   6  25       26.00       32.57      9.35 o 
   2   6  25      164.24      179.09     23.88 o 
   3   6  25       97.64       80.73     11.77 o 
   4   6  25       27.33       42.81      9.18 o 
   5   6  25       27.21       30.65      7.69 o 
   6   6  25        0.12        6.10      8.13 o 
  -6   7  25       13.05       20.23      7.39 o 
  -5   7  25       10.08       10.50      8.20 o 
  -4   7  25      220.56      255.70     19.00 o 
  -3   7  25        8.26       15.58      8.66 o 
  -2   7  25       24.84       20.22      9.04 o 
  -1   7  25       32.02       23.75      8.26 o 
   0   7  25       23.64       22.97      8.35 o 
   1   7  25       10.29       -3.59      6.65 o 
   2   7  25       21.87       35.00     13.11 o 
   3   7  25        1.11       -1.77      7.03 o 
   4   7  25       12.20       26.70     11.52 o 
   5   7  25        1.19        8.61      6.96 o 
  -5   8  25        0.24        5.17      6.39 o 
  -4   8  25        4.17       12.29     10.29 o 
  -3   8  25        0.19       -5.05      8.08 o 
  -2   8  25        0.18        8.15      8.49 o 
  -1   8  25       30.31       30.90      9.60 o 
   0   8  25       17.56       19.69      8.74 o 
   1   8  25        2.28        6.17      7.67 o 
   2   8  25        0.99       10.15     24.19 o 
   3   8  25       15.46       26.19     12.54 o 
  -2   9  25       12.58       19.86     24.35 o 
  -1   9  25       14.92       10.62      9.03 o 
   0   9  25        9.73       13.56      8.73 o 
   1   9  25       15.63        9.89      8.14 o 
  -9   0  26        1.37        3.03     12.59 o 
  -8   0  26       30.91       62.86     18.34 o 
  -7   0  26       16.17       15.62     12.33 o 
  -6   0  26       61.96       76.08     18.18 o 
  -5   0  26       13.80       43.63     13.43 o 
  -4   0  26      183.85      202.57     18.81 o 
  -3   0  26        7.06        3.32      5.11 o 
  -2   0  26       43.85       64.86      7.93 o 
  -1   0  26      207.00      242.13     30.98 o 
   0   0  26       72.60       73.25      8.02 o 
   1   0  26      402.04      367.87     14.36 o 
   2   0  26       24.71       11.59      5.35 o 
   3   0  26     3146.22     2818.29     71.22 o 
   4   0  26      924.78      908.83     39.03 o 
   5   0  26       22.14       12.02     11.44 o 
   6   0  26       60.27       57.32     16.15 o 
   7   0  26       64.94       58.42     16.93 o 
   8   0  26        1.79       25.71     12.75 o 
  -9   1  26       42.65       49.55     11.82 o 
  -8   1  26        1.03       -0.26      8.20 o 
  -7   1  26        1.03       -1.64      7.43 o 
  -6   1  26       28.20       27.07      9.20 o 
  -5   1  26       51.79       64.69      8.01 o 
  -4   1  26        0.77        0.35      4.24 o 
  -3   1  26       68.88       84.96     15.65 o 
  -2   1  26      114.69      120.56      8.45 o 
  -1   1  26       25.71       32.02      4.70 o 
   0   1  26        0.02        1.49      3.24 o 
   1   1  26       71.75       51.94      5.23 o 
   2   1  26       28.35       20.34      5.02 o 
   3   1  26      592.17      572.33     49.45 o 
   4   1  26      191.11      208.52     27.35 o 
   5   1  26       30.54       23.48      8.44 o 
   6   1  26       24.92       36.20     10.21 o 
   7   1  26        0.25        8.40      9.51 o 
   8   1  26       30.17       56.16     12.37 o 
  -9   2  26       14.16        9.71      9.77 o 
  -8   2  26       26.82       29.86     10.24 o 
  -7   2  26        1.73        8.88      8.31 o 
  -6   2  26       27.41       30.39      7.11 o 
  -5   2  26       46.87       62.00      8.26 o 
  -4   2  26      204.82      205.78     11.34 o 
  -3   2  26      185.70      173.00     10.25 o 
  -2   2  26      443.40      448.69     14.09 o 
  -1   2  26        0.23        0.14      4.57 o 
   0   2  26      235.82      210.76      8.12 o 
   1   2  26      133.11      143.87      7.27 o 
   2   2  26      166.30      182.49     10.13 o 
   3   2  26       13.19       28.31      6.30 o 
   4   2  26      601.91      572.86     26.12 o 
   5   2  26       44.41       38.08      9.72 o 
   6   2  26       92.73      104.22     40.15 o 
   7   2  26        0.71        2.67      7.20 o 
  -8   3  26       61.60       32.52     10.79 o 
  -7   3  26       49.71       44.97      8.68 o 
  -6   3  26       82.96       79.68      9.37 o 
  -5   3  26      387.43      369.53     15.85 o 
  -4   3  26       70.85       87.70      9.18 o 
  -3   3  26      261.04      299.17     15.55 o 
  -2   3  26      176.59      193.97     11.27 o 
  -1   3  26       71.50       54.62      8.71 o 
   0   3  26      208.58      211.41      8.55 o 
   1   3  26        3.46       12.17      5.01 o 
   2   3  26       56.85       57.97      7.49 o 
   3   3  26       67.53       63.09      8.12 o 
   4   3  26        3.38       -0.13      5.03 o 
   5   3  26       34.20       37.71     11.36 o 
   6   3  26        4.25        0.93      6.49 o 
   7   3  26        2.13       19.80      8.71 o 
  -8   4  26        4.16        5.29      6.71 o 
  -7   4  26        0.07       -2.02      6.05 o 
  -6   4  26        0.68       -7.64      5.09 o 
  -5   4  26        3.05       -2.78      5.32 o 
  -4   4  26       71.74       69.19      8.76 o 
  -3   4  26       18.21       22.24      6.54 o 
  -2   4  26       34.99       29.89      6.47 o 
  -1   4  26        1.08        3.07      5.01 o 
   0   4  26       10.83       22.48     10.71 o 
   1   4  26      110.37      143.51     12.47 o 
   2   4  26        6.09       18.92      5.84 o 
   3   4  26       18.18       23.92      6.42 o 
   4   4  26        1.05       16.24      5.90 o 
   5   4  26        0.79        3.05      6.73 o 
   6   4  26        9.86       13.79     18.10 o 
   7   4  26       15.66       15.16      8.10 o 
  -8   5  26        1.27        6.14      8.22 o 
  -7   5  26       13.68       -3.02      7.64 o 
  -6   5  26        8.73       10.14      8.03 o 
  -5   5  26        0.53        3.99      7.76 o 
  -4   5  26       21.72       15.34      8.28 o 
  -3   5  26      668.08      626.35     64.48 o 
  -2   5  26      522.17      508.35     92.25 o 
  -1   5  26      409.62      411.47     16.09 o 
   0   5  26       68.48       56.32      9.95 o 
   1   5  26      485.22      449.76     20.27 o 
   2   5  26      174.35      196.14     38.17 o 
   3   5  26      198.95      186.61     19.51 o 
   4   5  26        0.86       -0.61      7.14 o 
   5   5  26        1.68        8.84      6.78 o 
   6   5  26       13.44       16.00      7.79 o 
  -7   6  26        4.62        7.39      6.39 o 
  -6   6  26       14.61        7.74      8.60 o 
  -5   6  26       20.66       29.79      9.80 o 
  -4   6  26       75.40       71.78     12.91 o 
  -3   6  26       29.27       35.05     10.03 o 
  -2   6  26        6.56       12.87      8.38 o 
  -1   6  26       23.29       38.72      9.63 o 
   0   6  26       56.87       61.80     11.09 o 
   1   6  26       88.34       95.74     12.33 o 
   2   6  26       43.45       45.66      9.92 o 
   3   6  26        1.69        9.88      8.57 o 
   4   6  26        0.31        8.47      6.46 o 
   5   6  26        7.37        4.19      6.00 o 
  -6   7  26        9.14       10.53      6.76 o 
  -5   7  26        0.65       -6.80      5.41 o 
  -4   7  26        0.29       -1.83      8.05 o 
  -3   7  26        8.42       -5.81      8.20 o 
  -2   7  26        0.94       -1.98      8.06 o 
  -1   7  26        3.08       11.87     10.21 o 
   0   7  26       21.46       30.74      9.02 o 
   1   7  26        4.75       14.41     12.93 o 
   2   7  26      100.33      118.76     14.32 o 
   3   7  26       42.75       30.85      9.73 o 
   4   7  26        0.01       23.10      8.41 o 
  -4   8  26       35.90       25.86     16.33 o 
  -3   8  26        3.38        2.75      9.40 o 
  -2   8  26        0.94        6.21     12.28 o 
  -1   8  26        2.97       14.82      8.72 o 
   0   8  26       38.95       30.71     17.45 o 
   1   8  26       15.48        6.60      7.71 o 
   2   8  26       11.49        9.15     15.28 o 
   3   8  26       24.62       16.35      8.47 o 
  -1   9  26       48.45       60.16     12.62 o 
   0   9  26        0.96        1.19     13.87 o 
  -9   1  27        3.46        2.72      9.14 o 
  -8   1  27       15.06       20.18     20.17 o 
  -7   1  27        3.50        0.93      7.81 o 
  -6   1  27       41.15       44.47     10.66 o 
  -5   1  27       89.86       77.54     11.54 o 
  -4   1  27      479.85      407.14     15.08 o 
  -3   1  27       94.05      149.90      9.70 o 
  -2   1  27        2.17       10.65      3.82 o 
  -1   1  27       60.07       94.73      6.40 o 
   0   1  27      167.98      175.34      7.70 o 
   1   1  27       18.54       17.87      4.16 o 
   2   1  27       15.34       14.35      5.08 o 
   3   1  27        7.61       19.70      8.99 o 
   4   1  27        0.86        3.23      7.21 o 
   5   1  27      176.43      170.65     15.52 o 
   6   1  27       95.68       83.82     12.84 o 
   7   1  27       16.00       15.10      8.94 o 
  -9   2  27        4.89        4.20      9.27 o 
  -8   2  27        6.89        4.39      8.50 o 
  -7   2  27        2.35      -10.29      7.57 o 
  -6   2  27       16.42       10.31      6.41 o 
  -5   2  27        0.27       -6.28      4.77 o 
  -4   2  27        9.99       30.10      7.47 o 
  -3   2  27       41.18       40.13      6.57 o 
  -2   2  27      158.13      165.87     10.06 o 
  -1   2  27      102.52      104.86      6.70 o 
   0   2  27        1.19        1.27      3.33 o 
   1   2  27       18.58        9.09      3.91 o 
   2   2  27      469.89      504.50     15.32 o 
   3   2  27      935.55      864.27     20.93 o 
   4   2  27        8.21        2.60      6.96 o 
   5   2  27       69.71       90.47     12.67 o 
   6   2  27       20.29       25.57      9.03 o 
   7   2  27        2.53       10.46      7.71 o 
  -8   3  27        6.99        3.02      9.20 o 
  -7   3  27        0.00       -3.76      6.12 o 
  -6   3  27       33.95       32.58      7.07 o 
  -5   3  27       47.25       49.90      7.97 o 
  -4   3  27      643.64      652.46     37.58 o 
  -3   3  27       99.04      105.19     15.16 o 
  -2   3  27       88.08      108.06      9.64 o 
  -1   3  27        9.63        3.29      4.52 o 
   0   3  27        1.07       -1.89      4.36 o 
   1   3  27      158.14      218.80     11.00 o 
   2   3  27       40.76       46.80      7.11 o 
   3   3  27      317.95      308.43     13.49 o 
   4   3  27       14.96       16.21      8.07 o 
   5   3  27       20.54       17.29      7.82 o 
   6   3  27       17.51       30.73      9.41 o 
   7   3  27        0.13        5.82      7.41 o 
  -8   4  27        0.86        2.97      7.15 o 
  -7   4  27       10.51        0.60      6.42 o 
  -6   4  27       12.69        0.29      5.91 o 
  -5   4  27        0.54        2.51      5.79 o 
  -4   4  27      436.10      420.34     45.79 o 
  -3   4  27       47.45       44.94      7.45 o 
  -2   4  27       77.11      103.62      9.54 o 
  -1   4  27      200.63      255.43     12.05 o 
   0   4  27       26.70       25.14     10.78 o 
   1   4  27      484.19      409.24     23.51 o 
   2   4  27       66.22       74.85     14.40 o 
   3   4  27      139.74      135.49     14.65 o 
   4   4  27       10.49       13.78      5.96 o 
   5   4  27        1.00       -1.37      6.24 o 
   6   4  27        5.18        1.29      8.70 o 
  -7   5  27       10.53       12.70      8.26 o 
  -6   5  27        0.11        2.92      8.16 o 
  -5   5  27        0.21       -1.23      7.59 o 
  -4   5  27       13.57        8.34      8.03 o 
  -3   5  27        0.25       14.74     13.27 o 
  -2   5  27      336.15      410.61     31.89 o 
  -1   5  27        0.54        3.57      5.23 o 
   0   5  27       72.59      104.49     12.15 o 
   1   5  27        0.25        3.74      9.07 o 
   2   5  27       13.29       22.13     16.17 o 
   3   5  27       58.12       71.12      8.69 o 
   4   5  27       16.90       18.57      6.18 o 
   5   5  27       43.35       51.21     10.97 o 
   6   5  27        1.97       20.35      8.86 o 
  -7   6  27        0.16       -9.37      7.57 o 
  -6   6  27        0.32        1.68      8.04 o 
  -5   6  27       30.55       27.37      9.82 o 
  -4   6  27        0.76       -1.84      7.62 o 
  -3   6  27        9.19       17.76      8.51 o 
  -2   6  27        0.09       -2.28      7.79 o 
  -1   6  27        6.59        1.08      6.64 o 
   0   6  27        4.93       27.69      9.07 o 
   1   6  27        1.12       12.32     11.63 o 
   2   6  27       37.18       43.79     14.29 o 
   3   6  27        7.93       -0.41      6.40 o 
   4   6  27       75.47      107.58     13.69 o 
   5   6  27       79.60       96.14     12.55 o 
  -5   7  27       15.58       11.69      7.74 o 
  -4   7  27      157.86      149.61     16.22 o 
  -3   7  27       39.91       29.91     24.71 o 
  -2   7  27        2.57       -2.54      8.96 o 
  -1   7  27        0.04       -3.97      6.70 o 
   0   7  27       45.64       31.73      8.76 o 
   1   7  27        0.95        8.94      7.33 o 
   2   7  27       58.08       46.47     10.39 o 
   3   7  27       14.17        3.07      7.68 o 
   4   7  27       15.39        7.34      7.72 o 
  -4   8  27        4.27        9.68      9.94 o 
  -3   8  27        7.42        0.17      8.48 o 
  -2   8  27        0.45       -2.41      7.22 o 
  -1   8  27       34.09       33.15     10.97 o 
   0   8  27       17.35       10.76      7.94 o 
   1   8  27        4.21        5.79      7.31 o 
   2   8  27        3.41        6.42      7.74 o 
  -9   0  28       33.99       15.78     14.11 o 
  -8   0  28        0.98        3.55     12.44 o 
  -7   0  28        3.18       13.95     13.06 o 
  -6   0  28      200.28      243.90     26.07 o 
  -5   0  28       92.35       90.81     16.98 o 
  -4   0  28       98.67      114.01     17.61 o 
  -3   0  28       46.70       27.20      6.98 o 
  -2   0  28      225.18      239.43     12.78 o 
  -1   0  28       44.89       36.70      6.99 o 
   0   0  28      238.08      219.82     11.98 o 
   1   0  28       29.15       16.20      5.99 o 
   2   0  28      629.48      712.64     21.15 o 
   3   0  28        1.09       -0.84     10.92 o 
   4   0  28       66.49       43.21     14.00 o 
   5   0  28      190.41      154.55     21.47 o 
   6   0  28        0.61       -3.29     10.71 o 
   7   0  28       76.75      107.22     21.63 o 
  -9   1  28        4.74       10.09      9.37 o 
  -8   1  28       59.05       65.74     13.35 o 
  -7   1  28       92.68       94.29     13.85 o 
  -6   1  28      126.32      140.01     15.05 o 
  -5   1  28        2.98        2.23     13.06 o 
  -4   1  28        8.68       15.84      5.64 o 
  -3   1  28       18.85       13.03      5.18 o 
  -2   1  28       95.36      115.55      8.67 o 
  -1   1  28        9.12        6.92      3.78 o 
   0   1  28       53.48       42.12      5.11 o 
   1   1  28       90.01      105.97      6.86 o 
   2   1  28       20.12       28.88      5.99 o 
   3   1  28     1168.34     1085.91     29.79 o 
   4   1  28      804.53      767.42     26.63 o 
   5   1  28       16.83       30.96      9.21 o 
   6   1  28        5.29        7.23      8.07 o 
   7   1  28        0.96       11.40      8.03 o 
  -8   2  28       10.78        7.83      8.81 o 
  -7   2  28        0.83        1.51     10.37 o 
  -6   2  28        1.66       -0.58      8.44 o 
  -5   2  28       46.88       33.63      7.24 o 
  -4   2  28     1268.11     1422.23     47.33 o 
  -3   2  28      144.42      119.89      9.38 o 
  -2   2  28      126.45      123.65      9.91 o 
  -1   2  28       14.15       15.53      5.04 o 
   0   2  28      238.08      211.51      8.55 o 
   1   2  28       87.45      128.36      7.47 o 
   2   2  28        8.30       17.66      5.52 o 
   3   2  28       82.91       88.57      9.39 o 
   4   2  28       34.55       50.67     10.20 o 
   5   2  28       10.09        3.94      7.89 o 
   6   2  28       26.53       27.95      8.75 o 
   7   2  28       42.90       29.35      9.21 o 
  -8   3  28        4.73       -1.61      8.39 o 
  -7   3  28       17.92       26.72      9.82 o 
  -6   3  28        2.49       -7.28      5.11 o 
  -5   3  28       49.02       42.03      7.79 o 
  -4   3  28       36.26       60.86      8.34 o 
  -3   3  28      115.06      118.36      9.77 o 
  -2   3  28      519.93      497.56     16.05 o 
  -1   3  28      280.91      249.11     14.93 o 
   0   3  28      175.02      149.72      9.72 o 
   1   3  28       53.51       39.83      7.19 o 
   2   3  28      304.16      327.91     13.50 o 
   3   3  28       75.96       81.12     10.33 o 
   4   3  28        3.68        3.15      7.26 o 
   5   3  28      147.97      161.17     33.52 o 
   6   3  28       61.92       95.78     13.85 o 
   7   3  28        2.95        0.71      7.72 o 
  -8   4  28        1.17       -0.30      8.34 o 
  -7   4  28        3.15       -5.40      5.62 o 
  -6   4  28        5.01        0.92      5.84 o 
  -5   4  28       27.88       25.02      7.21 o 
  -4   4  28       14.17       12.57      6.45 o 
  -3   4  28       67.94       64.79     12.30 o 
  -2   4  28      138.77      169.76     11.03 o 
  -1   4  28       14.62        6.50      5.83 o 
   0   4  28        0.02        1.18      4.84 o 
   1   4  28       51.10       62.03     10.82 o 
   2   4  28       39.59       40.27      7.45 o 
   3   4  28       77.94       85.37      9.40 o 
   4   4  28       58.49       63.67     12.57 o 
   5   4  28        0.69        6.04      7.31 o 
   6   4  28        8.15       25.44      9.32 o 
  -7   5  28       15.66        9.05      7.13 o 
  -6   5  28        3.83       -3.12      5.69 o 
  -5   5  28        8.53       19.15     11.81 o 
  -4   5  28       39.97       24.40     12.57 o 
  -3   5  28       13.09       10.63      9.58 o 
  -2   5  28        6.66       20.94      6.27 o 
  -1   5  28       71.17       71.73      8.80 o 
   0   5  28       60.53       59.09     11.34 o 
   1   5  28        1.74        6.80      7.47 o 
   2   5  28       73.12      114.93     12.91 o 
   3   5  28        2.68        3.11      5.26 o 
   4   5  28       11.29       13.80      5.95 o 
   5   5  28        7.27       17.68      8.08 o 
   6   5  28       11.32        9.48      8.49 o 
  -6   6  28        5.80        2.65     10.95 o 
  -5   6  28       50.94       59.19     12.04 o 
  -4   6  28       10.36       -3.35      7.54 o 
  -3   6  28        1.77        2.25      8.70 o 
  -2   6  28        0.03        3.96      7.22 o 
  -1   6  28       46.64       60.50     11.06 o 
   0   6  28       42.96       20.21     25.52 o 
   1   6  28        9.23        9.72      7.78 o 
   2   6  28       10.67        4.25      9.98 o 
   3   6  28        2.43       11.85     10.97 o 
   4   6  28        4.95       12.66      7.75 o 
   5   6  28      136.48      127.71     12.04 o 
  -5   7  28        0.01        6.02      8.99 o 
  -4   7  28        6.85       -3.69      7.70 o 
  -3   7  28       36.79       33.72     10.87 o 
  -2   7  28       11.62        5.22      9.07 o 
  -1   7  28       49.55       33.52     10.84 o 
   0   7  28        3.95        5.18      6.73 o 
   1   7  28       55.26       56.97     10.61 o 
   2   7  28        1.77       10.94     10.95 o 
   3   7  28        3.13        5.98     17.82 o 
   4   7  28        0.16        0.12      7.23 o 
  -3   8  28       15.23       18.82     14.58 o 
  -2   8  28        0.97        7.64      9.49 o 
  -1   8  28       10.59        9.41      8.80 o 
   0   8  28        0.58        5.15      7.94 o 
   1   8  28       18.33       18.87      8.74 o 
   2   8  28        5.84       -4.06      7.52 o 
  -8   1  29       74.30       74.82     13.51 o 
  -7   1  29       59.25       75.56     15.28 o 
  -6   1  29        1.34       -2.55      7.59 o 
  -5   1  29      364.24      424.72     21.16 o 
  -4   1  29       24.95       12.15      6.04 o 
  -3   1  29       32.07       17.52      5.62 o 
  -2   1  29        0.35        7.17      4.59 o 
  -1   1  29       91.26       79.36      6.34 o 
   0   1  29        8.76        7.10      3.76 o 
   1   1  29        1.14        2.67      5.80 o 
   2   1  29        5.57        3.03      4.76 o 
   3   1  29      649.42      615.08     22.84 o 
   4   1  29        0.44       -1.66      7.10 o 
   5   1  29        8.90        5.21      8.01 o 
   6   1  29        1.66        7.09      8.17 o 
   7   1  29       13.30        2.83     14.58 o 
  -8   2  29        0.07       -1.19      8.21 o 
  -7   2  29       30.81       49.07     11.49 o 
  -6   2  29       28.32        4.53     17.14 o 
  -5   2  29       16.17       20.14      6.87 o 
  -4   2  29      357.36      435.43     15.89 o 
  -3   2  29      156.17      158.89     12.53 o 
  -2   2  29       93.31      103.28      8.94 o 
  -1   2  29       25.89       32.69      8.37 o 
   0   2  29       86.50       88.48      6.70 o 
   1   2  29       29.04       14.56      5.45 o 
   2   2  29      503.89      501.97     19.38 o 
   3   2  29       14.69       19.29     16.07 o 
   4   2  29        1.82        4.32      7.32 o 
   5   2  29        0.02        5.05      7.38 o 
   6   2  29        0.35        1.82      7.28 o 
   7   2  29       14.32       12.61      8.67 o 
  -8   3  29        0.23        5.47      8.45 o 
  -7   3  29       18.90       28.82     22.62 o 
  -6   3  29        2.86       -4.06      5.73 o 
  -5   3  29       28.39       43.02      8.08 o 
  -4   3  29      157.14      104.21     10.18 o 
  -3   3  29       63.09       78.11      8.77 o 
  -2   3  29      460.66      487.13     29.92 o 
  -1   3  29       68.32       58.78      7.62 o 
   0   3  29        2.36        6.05      4.85 o 
   1   3  29        0.35       11.30      5.03 o 
   2   3  29      211.41      193.31     11.55 o 
   3   3  29       11.88        3.79      5.89 o 
   4   3  29       11.75        9.95      7.52 o 
   5   3  29        0.01        4.00      7.20 o 
   6   3  29        0.10       21.92      8.73 o 
  -7   4  29       24.08       26.54      8.24 o 
  -6   4  29        2.89        1.76      6.43 o 
  -5   4  29       34.33       20.58      6.84 o 
  -4   4  29       14.23       17.73      6.63 o 
  -3   4  29      132.32      163.81     11.66 o 
  -2   4  29       67.48       64.98      8.32 o 
  -1   4  29      111.20      109.33     12.84 o 
   0   4  29      115.46      136.11     12.87 o 
   1   4  29      937.64      911.95     28.40 o 
   2   4  29      318.01      262.59     16.40 o 
   3   4  29       85.20      106.37     10.96 o 
   4   4  29       10.59       -0.72      6.56 o 
   5   4  29        1.13        4.08      9.07 o 
   6   4  29        0.05        8.14      8.11 o 
  -7   5  29        1.12        1.48      7.08 o 
  -6   5  29       14.46       15.78      7.97 o 
  -5   5  29        1.65        5.55      6.07 o 
  -4   5  29        0.18        1.33      5.91 o 
  -3   5  29      103.76      116.92     10.77 o 
  -2   5  29       69.36       41.83      7.58 o 
  -1   5  29       67.44       88.85      9.45 o 
   0   5  29       63.25       70.19     10.97 o 
   1   5  29        3.38        1.27      6.89 o 
   2   5  29        0.77        8.97      6.99 o 
   3   5  29       26.76       21.14     11.89 o 
   4   5  29       93.40       97.19     11.11 o 
   5   5  29       14.70       22.92      8.52 o 
  -6   6  29        0.00       -2.38      8.68 o 
  -5   6  29       25.31       29.57     10.57 o 
  -4   6  29       31.70       30.62     13.56 o 
  -3   6  29        0.11       -3.57      7.77 o 
  -2   6  29       60.40       69.84     14.45 o 
  -1   6  29       30.38       27.29      9.33 o 
   0   6  29       32.01       38.65      9.61 o 
   1   6  29        5.73       12.54      7.48 o 
   2   6  29       22.36        0.10      6.55 o 
   3   6  29       14.22       13.48      7.76 o 
   4   6  29        2.61       23.26      9.98 o 
  -5   7  29       15.17       29.64     14.76 o 
  -4   7  29        1.37       -5.66      8.11 o 
  -3   7  29       36.45       33.59     10.95 o 
  -2   7  29       24.40       17.44      9.52 o 
  -1   7  29        0.24       -7.78     14.26 o 
   0   7  29       23.13       37.98      9.72 o 
   1   7  29        9.27       18.59      8.55 o 
   2   7  29        2.13       15.78      7.99 o 
   3   7  29        2.61        9.45      7.73 o 
  -3   8  29        1.36        0.13      9.03 o 
  -2   8  29       21.55       18.63     14.55 o 
  -1   8  29        8.13       12.21      8.07 o 
   0   8  29       29.28       17.95     18.37 o 
   1   8  29        8.93        5.93      8.51 o 
  -8   0  30        9.18        8.99     13.74 o 
  -7   0  30       34.56       37.88     15.94 o 
  -6   0  30       19.64       41.22     16.20 o 
  -5   0  30     1384.81     1520.83     57.37 o 
  -4   0  30        0.33        9.56     10.08 o 
  -3   0  30      409.97      469.93     27.95 o 
  -2   0  30        0.17        4.33      5.30 o 
  -1   0  30        6.07       21.57      6.48 o 
   0   0  30        0.41        8.97      5.87 o 
   1   0  30       43.55       23.00      6.88 o 
   2   0  30     1121.57     1013.43     39.76 o 
   3   0  30     1654.71     1530.13     52.20 o 
   4   0  30      545.53      553.53     32.81 o 
   5   0  30      190.46      189.40     23.72 o 
   6   0  30       13.46       15.05     12.23 o 
   7   0  30       68.67       83.60     19.85 o 
  -8   1  30        1.92        6.89      9.22 o 
  -7   1  30       23.97       19.65     10.49 o 
  -6   1  30       22.39       16.91      9.19 o 
  -5   1  30      166.78      173.26     16.16 o 
  -4   1  30       16.48       11.28      7.59 o 
  -3   1  30       27.72       46.05      8.15 o 
  -2   1  30        8.45        2.16      7.25 o 
  -1   1  30       25.84       32.10      5.03 o 
   0   1  30       59.15       86.46      6.66 o 
   1   1  30       97.12      109.22      7.25 o 
   2   1  30       46.28       58.52      7.50 o 
   3   1  30       79.80       81.48     11.53 o 
   4   1  30        0.63       -7.81      6.97 o 
   5   1  30       28.43       35.42      9.95 o 
   6   1  30        4.00       10.66      9.12 o 
   7   1  30        1.40        9.47     10.09 o 
  -8   2  30        2.05        9.22     11.63 o 
  -7   2  30        8.42        7.10     13.56 o 
  -6   2  30       14.09        7.86     19.10 o 
  -5   2  30        7.74        4.96      5.67 o 
  -4   2  30        4.78        2.01      5.37 o 
  -3   2  30       69.51       85.63      9.04 o 
  -2   2  30       14.38       22.14      5.81 o 
  -1   2  30        1.45       11.82      5.03 o 
   0   2  30        1.80       10.45      4.38 o 
   1   2  30       30.67       32.30      8.34 o 
   2   2  30      108.06      112.81     11.11 o 
   3   2  30      179.46      200.31     15.07 o 
   4   2  30       13.54        1.55      7.78 o 
   5   2  30       14.46        7.06      8.22 o 
   6   2  30       16.56       10.62     10.03 o 
  -8   3  30        0.07       -2.26      8.75 o 
  -7   3  30        0.02       -8.62      7.79 o 
  -6   3  30        0.92       -3.29      5.46 o 
  -5   3  30       12.06        4.05      9.44 o 
  -4   3  30       15.04       14.17      6.31 o 
  -3   3  30      160.06      165.52     11.29 o 
  -2   3  30       76.61       82.30      8.88 o 
  -1   3  30      210.69      229.50     11.39 o 
   0   3  30       10.51        2.24      4.84 o 
   1   3  30        1.28        7.71      6.85 o 
   2   3  30      253.97      228.84     12.24 o 
   3   3  30       71.92       61.49      8.34 o 
   4   3  30      153.92      166.62     15.31 o 
   5   3  30      121.70      136.31     15.06 o 
   6   3  30        4.26       -2.60      6.84 o 
  -7   4  30        5.03       -2.86      6.60 o 
  -6   4  30        2.39       -2.17      5.73 o 
  -5   4  30        0.63       -4.77      9.55 o 
  -4   4  30        0.03        8.38      5.98 o 
  -3   4  30      110.84      104.69     10.31 o 
  -2   4  30      150.13      156.27     11.26 o 
  -1   4  30       10.35        5.70      5.53 o 
   0   4  30       23.22        7.55     19.25 o 
   1   4  30      348.74      392.09     45.30 o 
   2   4  30       69.31       56.11     10.54 o 
   3   4  30       32.99       25.45      7.11 o 
   4   4  30       20.33       32.82      9.14 o 
   5   4  30       19.51       23.46     10.48 o 
   6   4  30      124.55      113.87     15.10 o 
  -6   5  30        0.85       -0.94      6.13 o 
  -5   5  30        6.81        3.77      7.07 o 
  -4   5  30       45.03       39.58      8.01 o 
  -3   5  30        3.59        9.32      6.28 o 
  -2   5  30        0.68        5.14      5.33 o 
  -1   5  30        6.94       13.54      6.04 o 
   0   5  30       45.30       44.63      9.93 o 
   1   5  30       73.31       49.66     13.90 o 
   2   5  30       95.77       75.65     11.90 o 
   3   5  30       80.12       73.98     11.93 o 
   4   5  30       41.25       43.34      8.02 o 
   5   5  30        0.84       14.49     11.49 o 
  -6   6  30       11.90        8.22      9.60 o 
  -5   6  30       33.42       48.15     11.71 o 
  -4   6  30       12.84       -0.24      8.11 o 
  -3   6  30       11.48       18.36      7.22 o 
  -2   6  30        0.41        1.40      5.07 o 
  -1   6  30       23.17       18.10     25.84 o 
   0   6  30       31.77       20.86      9.11 o 
   1   6  30        1.48       -1.37     10.97 o 
   2   6  30       20.53        6.37      7.45 o 
   3   6  30        5.83       15.23      7.70 o 
   4   6  30       32.98       25.98      8.90 o 
  -4   7  30        9.46        9.39      9.64 o 
  -3   7  30        2.94        4.06     18.94 o 
  -2   7  30        0.08        1.10      8.14 o 
  -1   7  30        0.62       -0.08      7.85 o 
   0   7  30        0.06       15.05      8.19 o 
   1   7  30        9.94       13.22      8.00 o 
   2   7  30        0.65       -0.54      7.29 o 
   3   7  30        1.12       -4.96      6.65 o 
  -2   8  30        0.07       11.56      9.58 o 
  -1   8  30        1.62       13.69      8.31 o 
   0   8  30       15.80        6.90      7.83 o 
  -8   1  31        4.59        3.45      9.35 o 
  -7   1  31       12.04       13.58      9.63 o 
  -6   1  31      103.79      121.27     14.98 o 
  -5   1  31      150.09      192.69     16.75 o 
  -4   1  31      123.18      130.15     18.60 o 
  -3   1  31      112.05       82.91     12.51 o 
  -2   1  31      239.75      238.41     11.31 o 
  -1   1  31      247.52      281.40     10.18 o 
   0   1  31        6.02        3.79      3.98 o 
   1   1  31        6.05        9.89      4.50 o 
   2   1  31      342.10      361.97     13.80 o 
   3   1  31      225.96      206.63     23.54 o 
   4   1  31       52.25       46.82     10.47 o 
   5   1  31       11.39       13.45      8.32 o 
   6   1  31       64.16       61.77     12.91 o 
  -8   2  31       13.23       26.34     11.21 o 
  -7   2  31       47.61       44.35     12.03 o 
  -6   2  31        0.00        4.81      7.74 o 
  -5   2  31       33.66       22.32      8.75 o 
  -4   2  31       34.00       47.00      7.76 o 
  -3   2  31        5.99        7.06      5.50 o 
  -2   2  31       11.74        8.74      5.42 o 
  -1   2  31       15.61        7.87      4.85 o 
   0   2  31      371.45      317.86     15.36 o 
   1   2  31      184.54      206.44     14.53 o 
   2   2  31       58.38       73.40      8.71 o 
   3   2  31       89.20       89.83     11.73 o 
   4   2  31       68.00       99.55     13.11 o 
   5   2  31       57.10       55.08     21.50 o 
   6   2  31        7.22       -0.46     12.36 o 
  -7   3  31       15.89        9.97      8.20 o 
  -6   3  31        7.27       13.98      8.21 o 
  -5   3  31       97.80      111.32     10.88 o 
  -4   3  31      106.93       85.52      9.59 o 
  -3   3  31       35.14       32.06      6.84 o 
  -2   3  31       13.58       20.13      7.09 o 
  -1   3  31       90.93       87.67      8.97 o 
   0   3  31       35.16       51.70      7.37 o 
   1   3  31        0.07        4.18     14.00 o 
   2   3  31        8.56       21.50      6.60 o 
   3   3  31       59.71       68.91      8.85 o 
   4   3  31       19.87       31.14      9.75 o 
   5   3  31        1.09       10.36      8.07 o 
   6   3  31        0.11       16.22      8.77 o 
  -7   4  31        2.55       -8.35      6.24 o 
  -6   4  31        6.07       -2.19      6.26 o 
  -5   4  31        2.68        6.44      6.44 o 
  -4   4  31       24.73       26.30      7.20 o 
  -3   4  31      120.37      125.38     18.51 o 
  -2   4  31      112.22       96.49      9.75 o 
  -1   4  31       32.40       52.43      7.55 o 
   0   4  31       89.25      100.66     12.02 o 
   1   4  31      122.17      149.79     13.95 o 
   2   4  31       76.71       57.89     10.64 o 
   3   4  31        8.10        8.39      6.23 o 
   4   4  31       69.53       80.56     12.22 o 
   5   4  31       63.10       68.53     12.20 o 
  -6   5  31       25.35       22.20      7.87 o 
  -5   5  31        2.19        5.77     10.19 o 
  -4   5  31        0.53       13.14      6.77 o 
  -3   5  31       25.59       25.03      7.07 o 
  -2   5  31       46.83       59.89      8.48 o 
  -1   5  31       59.42       74.43      8.97 o 
   0   5  31        1.85        5.27      8.93 o 
   1   5  31       22.85        8.46      8.07 o 
   2   5  31       81.70       96.24     12.95 o 
   3   5  31        2.63        2.38      8.20 o 
   4   5  31        0.00        6.42     12.64 o 
   5   5  31        4.05       15.06      8.71 o 
  -5   6  31        5.94        5.47      7.19 o 
  -4   6  31        9.36       14.59      6.96 o 
  -3   6  31        8.73        3.14      7.16 o 
  -2   6  31       40.45       47.02     11.93 o 
  -1   6  31        9.69        5.69      7.95 o 
   0   6  31       18.87       26.66      9.68 o 
   1   6  31       11.97       14.55     11.73 o 
   2   6  31        3.77        5.20      6.82 o 
   3   6  31       17.32       26.56      9.16 o 
   4   6  31       11.79       12.29      9.17 o 
  -4   7  31       38.43       51.12     12.79 o 
  -3   7  31       60.38       66.56     12.84 o 
  -2   7  31        0.00        6.83     15.57 o 
  -1   7  31        9.45        6.35      8.65 o 
   0   7  31       10.90       15.11      9.19 o 
   1   7  31        7.40       19.25      8.43 o 
   2   7  31       18.07       26.06     11.36 o 
  -8   0  32       18.97       40.39     17.24 o 
  -7   0  32       14.93        0.26     12.54 o 
  -6   0  32      392.27      359.69     31.09 o 
  -5   0  32      455.16      534.83     34.48 o 
  -4   0  32      361.99      329.70     25.71 o 
  -3   0  32        3.23        7.42      9.40 o 
  -2   0  32       26.26       31.36      8.86 o 
  -1   0  32       10.98       42.42      7.76 o 
   0   0  32      324.03      275.26     25.63 o 
   1   0  32      426.17      432.95     17.70 o 
   2   0  32        0.07       -5.02      8.88 o 
   3   0  32      109.95      111.40     18.29 o 
   4   0  32        1.03        5.90      9.51 o 
   5   0  32       11.12       24.82     14.26 o 
   6   0  32       24.96       22.94     14.79 o 
  -8   1  32        6.54        7.24     10.64 o 
  -7   1  32       40.74       55.85     12.70 o 
  -6   1  32        0.98        4.50     15.36 o 
  -5   1  32      192.83      201.02     22.23 o 
  -4   1  32      249.98      304.65     22.42 o 
  -3   1  32       19.20       36.47      8.82 o 
  -2   1  32       83.23      108.04      9.19 o 
  -1   1  32       34.42       35.94      6.36 o 
   0   1  32       73.25       88.54      6.98 o 
   1   1  32      140.72      140.08      9.94 o 
   2   1  32        6.53        4.56      6.45 o 
   3   1  32       13.80       21.42      8.23 o 
   4   1  32        0.88        7.84      7.94 o 
   5   1  32        0.17        0.00      7.88 o 
   6   1  32        2.81       10.11      9.46 o 
  -7   2  32        1.35        0.56      8.81 o 
  -6   2  32        0.93        1.13      7.42 o 
  -5   2  32        4.78        4.28      7.90 o 
  -4   2  32        5.33        0.70      5.47 o 
  -3   2  32      153.43      189.94     15.65 o 
  -2   2  32        2.01       -2.28      4.59 o 
  -1   2  32        2.98       10.63      5.06 o 
   0   2  32       27.27       24.89      8.71 o 
   1   2  32       90.59      114.36      9.37 o 
   2   2  32      266.83      239.47     12.58 o 
   3   2  32       38.52       43.26     12.57 o 
   4   2  32       17.82       14.51      9.02 o 
   5   2  32        8.07       14.23      8.58 o 
   6   2  32        6.28       16.46     10.19 o 
  -7   3  32        0.01       -9.32      6.21 o 
  -6   3  32        5.87       -6.85      9.01 o 
  -5   3  32        0.31       -2.59     10.58 o 
  -4   3  32      273.97      263.31     17.05 o 
  -3   3  32       62.49       61.15     13.59 o 
  -2   3  32        7.33        6.73      5.45 o 
  -1   3  32       11.00       28.56      9.42 o 
   0   3  32      353.34      336.45     17.33 o 
   1   3  32      192.10      181.69     14.48 o 
   2   3  32      376.25      364.97     15.30 o 
   3   3  32      179.92      167.41     15.23 o 
   4   3  32       37.95       57.55     20.72 o 
   5   3  32       10.82       24.80      9.87 o 
  -7   4  32        0.32        5.33      8.63 o 
  -6   4  32       16.74       13.81      7.46 o 
  -5   4  32        0.01       -7.81      5.21 o 
  -4   4  32        6.03       11.00      6.33 o 
  -3   4  32       14.64       39.37      7.71 o 
  -2   4  32       15.15       35.34      7.25 o 
  -1   4  32       15.16       18.28      6.20 o 
   0   4  32       32.46       28.22     15.34 o 
   1   4  32       22.63       21.03      8.50 o 
   2   4  32      160.14      162.26     16.12 o 
   3   4  32        0.36       -1.04      6.58 o 
   4   4  32       12.10       11.96      8.25 o 
   5   4  32        1.85       13.11      8.29 o 
  -6   5  32        0.54       -5.68      6.44 o 
  -5   5  32        3.61        0.22      6.46 o 
  -4   5  32       91.65      120.69     23.94 o 
  -3   5  32       17.37       19.25      6.72 o 
  -2   5  32        1.42        1.48      6.57 o 
  -1   5  32       13.00        6.46      8.93 o 
   0   5  32       29.69       33.84      9.37 o 
   1   5  32       18.14        5.28      8.88 o 
   2   5  32        0.31       -3.27     10.50 o 
   3   5  32        1.32        0.24      6.94 o 
   4   5  32        1.03        8.36      8.99 o 
  -5   6  32       17.14       24.45     10.13 o 
  -4   6  32        3.93        3.72      6.75 o 
  -3   6  32       34.68       49.90     13.13 o 
  -2   6  32        1.51        0.62      5.74 o 
  -1   6  32       13.52       11.32     20.53 o 
   0   6  32       35.48       28.51     25.79 o 
   1   6  32        2.99        3.55      7.62 o 
   2   6  32        3.09       10.09      7.94 o 
   3   6  32        4.80       11.30      7.62 o 
  -3   7  32        1.90       -3.54      6.44 o 
  -2   7  32       16.26       12.13      9.63 o 
  -1   7  32        0.50       -3.06     11.68 o 
   0   7  32       11.55        9.79     10.29 o 
   1   7  32        3.03        9.93      7.49 o 
  -7   1  33        6.49        5.36      9.28 o 
  -6   1  33       61.60       40.63     11.47 o 
  -5   1  33       37.26       36.98     10.38 o 
  -4   1  33       40.53       34.10     20.12 o 
  -3   1  33      229.84      266.52     12.91 o 
  -2   1  33      285.55      243.05     12.08 o 
  -1   1  33        6.80        2.19      7.76 o 
   0   1  33       30.32       36.76      5.76 o 
   1   1  33      129.41      136.79     14.48 o 
   2   1  33      141.24      142.84     13.38 o 
   3   1  33        0.29       -1.53      6.97 o 
   4   1  33        0.35        1.93      7.41 o 
   5   1  33       27.73       33.25     10.54 o 
   6   1  33       33.30       33.57     11.34 o 
  -7   2  33        0.96        0.64      8.26 o 
  -6   2  33      126.69      129.49     15.86 o 
  -5   2  33        1.15        1.61      7.31 o 
  -4   2  33       54.22       52.88     13.78 o 
  -3   2  33       23.69       48.34      7.74 o 
  -2   2  33       43.56       55.41      7.95 o 
  -1   2  33       78.50       75.69      8.29 o 
   0   2  33       79.60       81.24      8.58 o 
   1   2  33       26.25       16.30      6.53 o 
   2   2  33        0.60        5.56      5.63 o 
   3   2  33       67.27       58.18     10.88 o 
   4   2  33       28.17       17.41      9.41 o 
   5   2  33       24.41       20.71      9.32 o 
  -7   3  33        2.56       17.58      9.64 o 
  -6   3  33        0.98        3.95      8.46 o 
  -5   3  33       25.36       18.05      7.18 o 
  -4   3  33        0.00       -4.63      5.20 o 
  -3   3  33        1.37        0.63      4.95 o 
  -2   3  33       30.53       16.34      6.58 o 
  -1   3  33       29.33       31.17      6.62 o 
   0   3  33       23.65       37.70      8.83 o 
   1   3  33       12.67       27.71      8.66 o 
   2   3  33      166.50      227.58     12.81 o 
   3   3  33        5.62        5.78      7.62 o 
   4   3  33       47.13       65.71     28.89 o 
   5   3  33       67.10       40.31     11.23 o 
  -6   4  33       20.41       10.26      9.22 o 
  -5   4  33        2.61       -4.19      5.84 o 
  -4   4  33       14.35       22.32     13.88 o 
  -3   4  33       29.86       26.14      7.11 o 
  -2   4  33        2.30        1.36      5.32 o 
  -1   4  33       18.89       10.89      7.09 o 
   0   4  33        3.34        7.94      7.31 o 
   1   4  33       30.68       32.15      9.32 o 
   2   4  33      161.37      117.29     13.79 o 
   3   4  33       17.79        9.06      8.03 o 
   4   4  33        0.32       -5.32      7.70 o 
   5   4  33       16.12       13.02      8.18 o 
  -5   5  33       21.28       25.36      7.75 o 
  -4   5  33       17.86       29.47      7.74 o 
  -3   5  33        4.84        0.72      5.62 o 
  -2   5  33        8.84        5.77      5.95 o 
  -1   5  33        2.21       11.52      8.28 o 
   0   5  33       42.78       56.71     11.30 o 
   1   5  33        7.58        3.10      7.66 o 
   2   5  33        0.63       -7.96      9.40 o 
   3   5  33        6.63        9.13      8.55 o 
   4   5  33       12.06       23.04     11.60 o 
  -4   6  33       11.00       22.01      7.57 o 
  -3   6  33        0.03        6.09      6.22 o 
  -2   6  33       18.18        8.24     14.51 o 
  -1   6  33        0.14        8.06     15.15 o 
   0   6  33        1.12        2.45      7.94 o 
   1   6  33       12.73       10.66     19.41 o 
   2   6  33        3.87       -6.72      6.93 o 
   3   6  33        0.74        1.43      7.14 o 
  -2   7  33       29.69       45.35     11.76 o 
  -1   7  33       29.06       19.30      9.94 o 
   0   7  33        1.06        2.73      8.26 o 
  -7   0  34       13.57       16.88     15.52 o 
  -6   0  34        0.96       -0.57      9.56 o 
  -5   0  34      406.19      473.02     33.54 o 
  -4   0  34       39.56       40.08     13.38 o 
  -3   0  34        4.44        4.55      9.77 o 
  -2   0  34       39.86       24.66     10.45 o 
  -1   0  34      395.67      415.44     17.68 o 
   0   0  34      218.32      242.81     13.89 o 
   1   0  34      139.40      117.49     11.58 o 
   2   0  34       84.71       60.56     13.95 o 
   3   0  34       28.12       21.53     12.59 o 
   4   0  34       26.12       41.38     14.53 o 
   5   0  34       26.36       13.74     12.33 o 
  -7   1  34       24.92       23.27     10.86 o 
  -6   1  34        0.42       -0.62      8.17 o 
  -5   1  34       29.20       35.97     17.03 o 
  -4   1  34       58.62       47.20     10.45 o 
  -3   1  34       12.74       22.59      7.72 o 
  -2   1  34       52.68       81.71     16.56 o 
  -1   1  34        0.86        6.65      5.17 o 
   0   1  34        0.86        2.11      4.27 o 
   1   1  34      161.04      222.83     14.75 o 
   2   1  34       14.55        7.81      7.37 o 
   3   1  34      154.11      168.05     15.14 o 
   4   1  34        3.05       -0.05      8.20 o 
   5   1  34        1.01       10.52      8.94 o 
  -7   2  34        7.79       22.18     10.12 o 
  -6   2  34        1.12       13.08     12.02 o 
  -5   2  34       46.54       47.54     12.96 o 
  -4   2  34       46.73       55.18     10.70 o 
  -3   2  34       47.55       21.85      6.40 o 
  -2   2  34       43.47       49.81      7.65 o 
  -1   2  34        4.63        9.41      5.38 o 
   0   2  34        6.31       19.78      6.20 o 
   1   2  34        6.61       11.74      7.02 o 
   2   2  34       17.53        9.30      5.72 o 
   3   2  34       11.57       20.88      8.86 o 
   4   2  34       12.77       10.84      8.86 o 
   5   2  34        5.46       15.44      9.08 o 
  -6   3  34        3.36       -1.99      8.67 o 
  -5   3  34        0.58       -2.35      5.90 o 
  -4   3  34       15.07       17.09      6.41 o 
  -3   3  34       74.22       86.12     13.03 o 
  -2   3  34        2.06        3.67      5.30 o 
  -1   3  34      103.12       84.33      9.07 o 
   0   3  34      172.56      181.97     26.46 o 
   1   3  34       11.04       16.27      7.85 o 
   2   3  34       79.62       93.53     12.34 o 
   3   3  34        6.00       13.23      8.90 o 
   4   3  34       49.04       84.75     13.04 o 
   5   3  34        0.14       -2.54      7.54 o 
  -6   4  34        5.24       -2.12      6.21 o 
  -5   4  34        1.91       -4.12      8.83 o 
  -4   4  34        4.65       17.78      7.96 o 
  -3   4  34       10.25       -3.18      5.51 o 
  -2   4  34        9.49       11.47      5.95 o 
  -1   4  34       44.84       21.57      6.21 o 
   0   4  34        0.43        6.28      7.64 o 
   1   4  34       93.03       79.25     12.17 o 
   2   4  34        1.56       10.33     16.48 o 
   3   4  34       12.53       -0.59      6.95 o 
   4   4  34        3.19        1.11      8.39 o 
  -5   5  34        0.25        1.28      6.81 o 
  -4   5  34        6.70       11.81      6.94 o 
  -3   5  34       39.38       51.51      8.66 o 
  -2   5  34        4.18       -1.43      5.36 o 
  -1   5  34        6.58       21.37      8.37 o 
   0   5  34        5.52        3.99      8.15 o 
   1   5  34      117.06      122.87     15.81 o 
   2   5  34        0.27       -7.13      7.07 o 
   3   5  34        2.82        5.39      7.98 o 
  -4   6  34       43.95       41.69     16.12 o 
  -3   6  34        3.15        1.37      6.21 o 
  -2   6  34       17.19       22.54      9.44 o 
  -1   6  34        0.03       16.52      8.86 o 
   0   6  34        5.08       16.54      8.70 o 
   1   6  34        2.21        8.36      8.44 o 
   2   6  34        0.75       -2.80      8.11 o 
  -7   1  35        5.84       14.69     10.56 o 
  -6   1  35      144.35      174.40     18.49 o 
  -5   1  35        6.36       11.60      8.44 o 
  -4   1  35        0.29        1.58      8.02 o 
  -3   1  35       28.92       30.93      8.33 o 
  -2   1  35        9.71       16.16      6.03 o 
  -1   1  35       81.72       69.57      8.19 o 
   0   1  35       67.50       78.14      8.42 o 
   1   1  35       59.69       72.54      8.47 o 
   2   1  35        0.97       -5.45      6.83 o 
   3   1  35       87.31       88.87     19.18 o 
   4   1  35        0.56        4.48      8.35 o 
   5   1  35        6.26        7.02     13.56 o 
  -6   2  35        0.08       -1.53      8.04 o 
  -5   2  35       69.27       58.06     11.64 o 
  -4   2  35       31.39       40.48      9.51 o 
  -3   2  35       16.80       12.62      6.00 o 
  -2   2  35       14.79        2.58      5.55 o 
  -1   2  35       15.17       12.79      5.68 o 
   0   2  35       74.27       55.82     22.83 o 
   1   2  35      144.47      106.08     12.18 o 
   2   2  35       17.76       19.05      8.81 o 
   3   2  35       20.70       18.66      9.02 o 
   4   2  35        0.87       -7.10     13.25 o 
   5   2  35        1.52       10.02      9.14 o 
  -6   3  35       15.99       20.65      9.99 o 
  -5   3  35       12.21       27.15      9.65 o 
  -4   3  35        4.53        7.54      6.13 o 
  -3   3  35        1.90        5.48      5.87 o 
  -2   3  35        2.74       -0.75      4.68 o 
  -1   3  35        8.80        1.94      5.09 o 
   0   3  35        0.34        0.17      6.35 o 
   1   3  35       17.82       19.24      8.42 o 
   2   3  35      193.59      177.97     16.96 o 
   3   3  35        8.21       -0.70      7.93 o 
   4   3  35       15.47       25.42     10.03 o 
  -5   4  35        0.24       16.15      7.43 o 
  -4   4  35       18.39       26.00      7.71 o 
  -3   4  35        1.56       -1.12      7.12 o 
  -2   4  35        2.54       -2.67      5.17 o 
  -1   4  35        7.18        5.64      7.05 o 
   0   4  35       16.56       27.93     10.11 o 
   1   4  35        3.21       15.37     17.69 o 
   2   4  35        1.95      -10.29      6.86 o 
   3   4  35       11.14       25.60     14.00 o 
   4   4  35        0.46       14.53     13.27 o 
  -5   5  35       31.28       27.15      8.31 o 
  -4   5  35        1.01       -4.18      5.90 o 
  -3   5  35        4.26       14.47      6.51 o 
  -2   5  35       12.16        5.96      6.25 o 
  -1   5  35        2.95       10.68      8.24 o 
   0   5  35        0.28        3.96      8.14 o 
   1   5  35       79.31      114.67     14.55 o 
   2   5  35        0.53        8.33      9.93 o 
   3   5  35       34.73       34.77     10.44 o 
  -3   6  35        4.51       -0.70     10.54 o 
  -2   6  35        0.57        0.75      8.13 o 
  -1   6  35        0.55       -4.13      7.48 o 
   0   6  35        1.12       -1.69      9.14 o 
   1   6  35       14.15       -2.05     11.73 o 
  -6   0  36        0.13        4.91     11.29 o 
  -5   0  36       21.75        6.64     10.87 o 
  -4   0  36       80.15       93.06     18.71 o 
  -3   0  36       54.67       70.01     16.04 o 
  -2   0  36       23.67       18.34     10.29 o 
  -1   0  36       30.28       24.40     10.40 o 
   0   0  36        2.17       -5.41      5.42 o 
   1   0  36       16.60       47.86     14.11 o 
   2   0  36      140.38      147.45     19.96 o 
   3   0  36       45.83       48.23     14.89 o 
   4   0  36       53.55       54.81     16.20 o 
   5   0  36       38.35       32.19     14.63 o 
  -6   1  36       44.14       59.26     12.98 o 
  -5   1  36      187.06      193.11     18.27 o 
  -4   1  36        6.25        3.32      7.18 o 
  -3   1  36        0.19       12.15      7.28 o 
  -2   1  36        9.41       15.15      6.02 o 
  -1   1  36       12.48       20.36      6.12 o 
   0   1  36       13.19        8.63      5.13 o 
   1   1  36        3.85        6.16      5.62 o 
   2   1  36        4.16        7.47      8.52 o 
   3   1  36       21.33       14.82      8.81 o 
   4   1  36       29.90       26.87     10.28 o 
  -6   2  36       31.26       37.81     10.97 o 
  -5   2  36        9.38       21.90     11.76 o 
  -4   2  36       54.73       76.14     25.58 o 
  -3   2  36       17.68       14.08      6.10 o 
  -2   2  36       17.10        0.82      5.22 o 
  -1   2  36        0.14       -1.40      4.81 o 
   0   2  36      125.75      120.38     12.97 o 
   1   2  36        0.61       -5.15     16.07 o 
   2   2  36      112.34      114.30     15.26 o 
   3   2  36        0.30        0.88     14.24 o 
   4   2  36       61.73       64.85     12.60 o 
  -6   3  36        2.69        3.63     11.63 o 
  -5   3  36       19.56       18.70      8.42 o 
  -4   3  36       16.01       13.60      6.79 o 
  -3   3  36      103.47       80.06      9.54 o 
  -2   3  36        0.08        7.17      5.53 o 
  -1   3  36        8.53        5.08      5.56 o 
   0   3  36        0.13       -7.54      6.35 o 
   1   3  36       83.11       80.55     12.25 o 
   2   3  36       68.08       87.54     22.13 o 
   3   3  36        0.02       26.86     13.17 o 
   4   3  36        0.12       11.47      8.83 o 
  -5   4  36        9.06        6.96      7.31 o 
  -4   4  36        0.50       -0.15      6.50 o 
  -3   4  36       25.84        6.17      9.95 o 
  -2   4  36       59.50       60.72      8.73 o 
  -1   4  36        1.89       -8.30      7.19 o 
   0   4  36        0.04       -2.38      6.95 o 
   1   4  36      180.41      189.46     34.51 o 
   2   4  36       24.14       49.94     14.39 o 
   3   4  36       13.79      -10.03     10.61 o 
  -4   5  36       19.45        2.24      6.94 o 
  -3   5  36        6.87        4.25      6.32 o 
  -2   5  36        0.83       -7.50      5.43 o 
  -1   5  36        0.00        8.37      7.89 o 
   0   5  36        0.53       -6.45      7.39 o 
   1   5  36        6.96        9.46     11.21 o 
   2   5  36        9.87       -2.08     11.65 o 
  -2   6  36        1.19       13.36      8.88 o 
  -1   6  36        0.89        5.94      8.23 o 
   0   6  36        2.63       16.90     11.44 o 
  -6   1  37       53.79       63.46     13.01 o 
  -5   1  37        5.14       19.55      8.85 o 
  -4   1  37       34.11       55.50     10.86 o 
  -3   1  37        2.46       -3.84      5.53 o 
  -2   1  37       74.16      101.83     12.46 o 
  -1   1  37       11.06       16.05      5.99 o 
   0   1  37       16.94       21.47      6.04 o 
   1   1  37       12.29       25.31      6.63 o 
   2   1  37       26.10       23.80      9.20 o 
   3   1  37       23.69       29.33     10.06 o 
   4   1  37       17.15       19.12      9.53 o 
  -6   2  37        5.93       20.85      9.95 o 
  -5   2  37        4.34        5.69      8.27 o 
  -4   2  37        1.63        4.49      7.33 o 
  -3   2  37        2.23        2.35      7.02 o 
  -2   2  37        7.79       -0.10      5.19 o 
  -1   2  37       14.11       16.30      7.72 o 
   0   2  37        0.06        6.13      7.01 o 
   1   2  37        9.82        8.36     13.19 o 
   2   2  37      136.47      108.57     19.12 o 
   3   2  37        8.69        3.85      8.18 o 
   4   2  37       24.52       20.26     16.56 o 
  -5   3  37        4.12        7.32     12.54 o 
  -4   3  37        7.23       -2.31      5.67 o 
  -3   3  37       13.33       16.41      6.79 o 
  -2   3  37       23.76       23.17      6.90 o 
  -1   3  37       17.38        7.00      9.72 o 
   0   3  37       60.84       16.01      7.76 o 
   1   3  37       23.66       16.07      8.55 o 
   2   3  37        4.49       31.14      9.58 o 
   3   3  37        0.92        4.70     10.97 o 
  -4   4  37        3.90        6.64      6.43 o 
  -3   4  37        1.39        3.24      7.29 o 
  -2   4  37        3.40       -3.84      8.05 o 
  -1   4  37        5.90        4.43     11.78 o 
   0   4  37        8.97       32.22     15.13 o 
   1   4  37       48.22       65.10     11.66 o 
   2   4  37       14.43       15.72      8.77 o 
   3   4  37        0.39       -5.70     11.76 o 
  -3   5  37       46.57       53.61      9.20 o 
  -2   5  37        0.50       -2.73      8.83 o 
  -1   5  37        0.02        6.47      8.37 o 
   0   5  37        2.31        0.24      9.25 o 
   1   5  37        0.00      -11.19      8.23 o 
  -6   0  38      153.78      154.92     24.71 o 
  -5   0  38       47.51       27.69     14.26 o 
  -4   0  38       20.63        2.19      9.61 o 
  -3   0  38        0.06      -10.08      8.26 o 
  -2   0  38       19.75       23.56     11.13 o 
  -1   0  38        0.99       -2.30      8.52 o 
   0   0  38       92.22      108.48     20.06 o 
   1   0  38        0.03       -0.89     10.40 o 
   2   0  38       80.48       99.85     18.50 o 
   3   0  38        6.69       -0.52     11.49 o 
   4   0  38        0.19        3.61     11.81 o 
  -5   1  38       25.16        7.07      9.30 o 
  -4   1  38        6.59       16.15      8.18 o 
  -3   1  38        2.15        6.59     12.93 o 
  -2   1  38        2.42       -5.74      9.82 o 
  -1   1  38       44.35       35.77      7.08 o 
   0   1  38        3.53       10.87      7.28 o 
   1   1  38        3.68        4.39     11.44 o 
   2   1  38      127.32      127.77     14.33 o 
   3   1  38        2.51        9.06      9.01 o 
   4   1  38       11.09        9.83      9.23 o 
  -5   2  38        2.56        2.67      7.56 o 
  -4   2  38       40.13       39.36     14.84 o 
  -3   2  38       11.16       -8.29      5.96 o 
  -2   2  38        5.77       13.81      6.70 o 
  -1   2  38        4.84       -7.58      5.06 o 
   0   2  38       59.66       58.70     10.86 o 
   1   2  38       26.73       15.95      8.08 o 
   2   2  38       10.42        3.61     11.49 o 
   3   2  38       24.99       35.95     11.89 o 
  -5   3  38        0.32       -9.32      6.30 o 
  -4   3  38       34.96       33.66     13.61 o 
  -3   3  38        6.91        8.10      5.83 o 
  -2   3  38        1.19       -7.04      4.69 o 
  -1   3  38        0.01        2.06      6.98 o 
   0   3  38       30.99       28.26     11.57 o 
   1   3  38       43.50       42.49     10.34 o 
   2   3  38       37.04       21.27     14.06 o 
   3   3  38       20.15       15.31     13.74 o 
  -4   4  38        3.96        3.47      6.26 o 
  -3   4  38        0.91       -0.46      5.98 o 
  -2   4  38        0.40        5.01     11.33 o 
  -1   4  38        6.90        0.21      6.87 o 
   0   4  38        0.83       -0.59      7.61 o 
   1   4  38        6.86        3.75      8.17 o 
   2   4  38        0.03       -2.96      8.23 o 
  -2   5  38       10.35        5.71     17.82 o 
  -1   5  38        0.72       11.31      8.70 o 
   0   5  38        0.03        8.76      8.59 o 
  -5   1  39        0.00       -6.58      6.98 o 
  -4   1  39        0.00       -6.36      6.61 o 
  -3   1  39        1.46        0.21      8.41 o 
  -2   1  39        2.12        4.26      6.54 o 
  -1   1  39       16.96       21.62      6.53 o 
   0   1  39        0.01        5.66     10.32 o 
   1   1  39        0.79       -2.66     10.03 o 
   2   1  39        5.32        5.87      8.60 o 
   3   1  39        0.96        1.17      8.29 o 
  -5   2  39       13.55       12.61      9.22 o 
  -4   2  39       34.82       45.71     10.58 o 
  -3   2  39       10.79       13.42      7.50 o 
  -2   2  39        2.09       -6.91      6.00 o 
  -1   2  39       20.67       12.09      6.25 o 
   0   2  39       75.97       83.54     12.12 o 
   1   2  39        1.53       -9.53      6.35 o 
   2   2  39        1.97       10.61     11.02 o 
   3   2  39        1.88        0.02      8.95 o 
  -4   3  39        1.72        1.98      7.09 o 
  -3   3  39        1.84       -3.85      5.67 o 
  -2   3  39        0.09       -0.18      5.36 o 
  -1   3  39       11.31        8.51      7.70 o 
   0   3  39       17.22        1.15     10.40 o 
   1   3  39       18.62        7.33      8.45 o 
   2   3  39       39.64       33.91     15.36 o 
  -3   4  39        3.00       -4.10      6.19 o 
  -2   4  39        0.30        5.19      6.02 o 
  -1   4  39        0.23        9.24      8.36 o 
   0   4  39        0.06       12.12      8.34 o 
   1   4  39        9.67       24.83      9.35 o 
  -4   0  40        3.38       -0.89      9.93 o 
  -3   0  40        1.33        9.14     10.92 o 
  -2   0  40        0.54       -1.57      8.88 o 
  -1   0  40      138.44      162.44     20.53 o 
   1   0  40       25.24       18.81     13.06 o 
   2   0  40       14.07       47.91     16.04 o 
  -4   1  40        4.78       19.11     17.97 o 
  -3   1  40        0.02       -7.70      6.04 o 
  -2   1  40        0.06        0.67      6.41 o 
  -1   1  40        2.56        3.06      5.98 o 
   0   1  40        8.72       14.68      8.00 o 
   1   1  40        6.63       11.44     13.06 o 
   2   1  40        0.01        1.46      8.02 o 
  -4   2  40       10.90       20.57      9.46 o 
  -3   2  40        0.01       -5.74      6.29 o 
  -2   2  40        0.25       -6.39     10.55 o 
  -1   2  40        3.26        9.74      7.66 o 
   0   2  40        0.96       10.10      7.96 o 
   1   2  40       17.00       30.98     14.47 o 
   2   2  40        8.49       20.95     13.58 o 
  -3   3  40        1.09        3.18      6.09 o 
  -2   3  40        0.15       -7.67      6.49 o 
  -1   3  40       18.66       15.93      8.31 o 
   0   3  40        0.00       -7.23      7.14 o 
   1   3  40        0.12       -5.85      9.56 o 
  -1   4  40        6.56        2.26      7.80 o 
  -4   1  41        3.77        8.97      8.02 o 
  -3   1  41        2.10       -8.60      5.73 o 
  -2   1  41        2.97       -1.53      6.48 o 
  -1   1  41        9.45       10.13      7.39 o 
   0   1  41        1.38       -4.79      6.89 o 
   1   1  41        0.24      -14.21     10.08 o 
   2   1  41        1.33        7.16     12.44 o 
  -3   2  41        0.60        7.19      8.07 o 
  -2   2  41        5.42        8.82      8.52 o 
  -1   2  41        0.05        6.50      8.01 o 
   0   2  41        5.17        5.89      7.80 o 
   1   2  41        4.73       -2.82     11.70 o 
  -2   3  41        7.70       -3.97      5.62 o 
  -1   3  41        8.66        9.06      7.86 o 
   0   3  41        6.31       19.56      8.92 o 
  -3   0  42        8.89       26.18     12.85 o 
  -2   0  42       31.13       14.58     12.02 o 
  -1   0  42        1.24       -9.09      7.63 o 
  -3   1  42        0.27        0.39      7.11 o 
  -2   1  42       43.13       62.27     17.14 o 
  -1   1  42       62.03       47.36     14.08 o 
   0   1  42       23.51        8.67     10.92 o 
  -2   2  42        1.28        3.34     17.03 o 
  -1   2  42        3.20        0.00      7.13 o 
                                                 
